# Supplementary material for: Hepatic vein-derived factors may affect pulmonary arteriovenous malformations after single ventricle palliation by modulating vascular cell behavior
Source: Sci Rep. 2025 Nov 24;15:41640. doi: 10.1038/s41598-025-25523-1 (PMC12644721; doi:10.1038/s41598-025-25523-1)
Supplement: Supplementary file 1 — Supplementary Material 1 [file 41598_2025_25523_MOESM1_ESM.xlsx]

## Sheet: Supplementary material 3
Plasma sample enrichment	Accession	Protein name	Gene Symbol	# Peptides	# Unique Peptides	# Amino acids	Molecular Weight [kDa]	Abundance Ratio (SVC /HV)	False Discovery Rate (FDR) Abundance Ratio (SVC /HV)	-LOG10(FDR)	Concentration found in HV plasma	Concentration found in SVC plasma
SVC	P25815	Protein S100-P OS=Homo sapiens OX=9606 GN=S100P PE=1 SV=2	S100P	2	2	95	10.4	36.442	6.2368e-16	15.205	Not Found	High
	Q9HCB6	Spondin-1 OS=Homo sapiens OX=9606 GN=SPON1 PE=1 SV=2	SPON1	2	2	807	90.9	18.285	6.2368e-16	15.205	High	High
	J3KN67	Tropomyosin 3 OS=Homo sapiens OX=9606 GN=TPM3 PE=1 SV=1	TPM3	2	2	285	33.2	15.878	7.309e-15	14.1361	Not Found	High
	P05109	Protein S100-A8 OS=Homo sapiens OX=9606 GN=S100A8 PE=1 SV=1	S100A8	3	3	93	10.8	10.272	1.9498e-10	9.71	High	High
	P06702	Protein S100-A9 OS=Homo sapiens OX=9606 GN=S100A9 PE=1 SV=1	S100A9	5	5	114	13.2	6.937	3.0454e-07	6.51635	High	High
	Q5T0I0	Gelsolin (Fragment) OS=Homo sapiens OX=9606 GN=GSN PE=1 SV=1	GSN	8	2	260	28.9	6.842	3.848e-07	6.41477	High	High
	P31151	Protein S100-A7 OS=Homo sapiens OX=9606 GN=S100A7 PE=1 SV=4	S100A7	4	4	101	11.5	5.374	1.4748e-05	4.83128	High	High
	P01833	Polymeric immunoglobulin receptor OS=Homo sapiens OX=9606 GN=PIGR PE=1 SV=4	PIGR	2	2	764	83.2	4.056	0.00066086	3.17989	High	High
	P19652	Alpha-1-acid glycoprotein 2 OS=Homo sapiens OX=9606 GN=ORM2 PE=1 SV=2	ORM2	3	2	201	23.6	3.88	0.00109977	2.9587	High	High
	P17900	Ganglioside GM2 activator OS=Homo sapiens OX=9606 GN=GM2A PE=1 SV=4	GM2A	2	2	193	20.8	3.687	0.00186016	2.73045	Peak Found	High
	O75144	ICOS ligand OS=Homo sapiens OX=9606 GN=ICOSLG PE=1 SV=2	ICOSLG	2	2	302	33.3	3.155	0.00853768	2.06866	High	High
	Q3BDU5	Prelamin-A/C OS=Homo sapiens OX=9606 GN=LMNA PE=1 SV=1	LMNA	6	6	487	55.6	3.059	0.0106401	1.97305	High	High
	O14818	Proteasome subunit alpha type-7 OS=Homo sapiens OX=9606 GN=PSMA7 PE=1 SV=1	PSMA7	2	2	248	27.9	3.011	0.0122401	1.91222	High	High
	P29508	Serpin B3 OS=Homo sapiens OX=9606 GN=SERPINB3 PE=1 SV=2	SERPINB3	4	2	390	44.5	2.928	0.0160159	1.79545	High	High
	C9JH19	Cathepsin D OS=Homo sapiens OX=9606 GN=CTSD PE=1 SV=2	CTSD	9	9	451	48.6	2.772	0.0242261	1.61572	High	High
	Q09666	Neuroblast differentiation-associated protein AHNAK OS=Homo sapiens OX=9606 GN=AHNAK PE=1 SV=2	AHNAK	5	5	5890	628.7	2.672	0.0332719	1.47792	Peak Found	High
	P07355	Annexin A2 OS=Homo sapiens OX=9606 GN=ANXA2 PE=1 SV=2	ANXA2	9	9	339	38.6	2.669	0.0334095	1.47613	High	High
	Q5T3N1	Annexin (Fragment) OS=Homo sapiens OX=9606 GN=ANXA1 PE=1 SV=1	ANXA1	4	4	204	22.7	2.629	0.0376228	1.42455	Not Found	High
	P20933	N(4)-(beta-N-acetylglucosaminyl)-L-asparaginase OS=Homo sapiens OX=9606 GN=AGA PE=1 SV=2	AGA	2	2	346	37.2	2.592	0.0423935	1.3727	Not Found	High
	P80188	Neutrophil gelatinase-associated lipocalin OS=Homo sapiens OX=9606 GN=LCN2 PE=1 SV=2	LCN2	2	2	198	22.6	2.556	0.0475558	1.3228	High	High
HV	P22090	Small ribosomal subunit protein eS4, Y isoform 1 OS=Homo sapiens OX=9606 GN=RPS4Y1 PE=1 SV=2	RPS4Y1	2	2	263	29.4	0.089	1.2011e-12	11.9204	High	Not Found
	P07737	Profilin-1 OS=Homo sapiens OX=9606 GN=PFN1 PE=1 SV=2	PFN1	2	2	140	15	0.106	1.6332e-08	7.78697	High	Not Found
	P00558	Phosphoglycerate kinase 1 OS=Homo sapiens OX=9606 GN=PGK1 PE=1 SV=3	PGK1	5	5	417	44.6	0.081	3.9835e-07	6.39974	High	High
	P49411	Elongation factor Tu, mitochondrial OS=Homo sapiens OX=9606 GN=TUFM PE=1 SV=3	TUFM	2	2	455	49.8	0.182	1.1704e-06	5.93165	High	Not Found
	A0A7I2V4Y4	Alpha-actinin-1 OS=Homo sapiens OX=9606 GN=ACTN1 PE=1 SV=1	ACTN1	2	2	895	103.5	0.185	1.3778e-06	5.8608	High	Not Found
	P21333	Filamin-A OS=Homo sapiens OX=9606 GN=FLNA PE=1 SV=4	FLNA	6	6	2647	280.6	0.188	1.7079e-06	5.76754	High	Not Found
	P60174	Triosephosphate isomerase OS=Homo sapiens OX=9606 GN=TPI1 PE=1 SV=4	TPI1	3	3	249	26.7	0.156	3.4159e-05	4.4665	High	High
	Q13740	CD166 antigen OS=Homo sapiens OX=9606 GN=ALCAM PE=1 SV=2	ALCAM	2	2	583	65.1	0.306	0.00138564	2.85835	High	High
	P69905	Hemoglobin subunit alpha OS=Homo sapiens OX=9606 GN=HBA1 PE=1 SV=2	HBA1; HBA2	4	2	142	15.2	0.333	0.00353365	2.45178	High	High
	O43505	Beta-1,4-glucuronyltransferase 1 OS=Homo sapiens OX=9606 GN=B4GAT1 PE=1 SV=1	B4GAT1	3	3	415	47.1	0.334	0.00373258	2.42799	High	High
	P16930	Fumarylacetoacetase OS=Homo sapiens OX=9606 GN=FAH PE=1 SV=2	FAH	2	2	419	46.3	0.339	0.00418441	2.37837	High	High
	Q16777	Histone H2A type 2-C OS=Homo sapiens OX=9606 GN=H2AC20 PE=1 SV=4	H2AC20	2	2	129	14	0.375	0.00982294	2.00776	High	High
	Q96P63	Serpin B12 OS=Homo sapiens OX=9606 GN=SERPINB12 PE=1 SV=1	SERPINB12	3	3	405	46.2	0.398	0.0170957	1.76711	High	High
	G8JL96	protein-tyrosine-phosphatase OS=Homo sapiens OX=9606 GN=PTPRS PE=1 SV=2	PTPRS	2	2	1501	168.3	0.38	0.020148	1.69577	High	High
	P18206	Vinculin OS=Homo sapiens OX=9606 GN=VCL PE=1 SV=4	VCL	7	7	1134	123.7	0.425	0.0281288	1.55085	High	High
	P81605	Dermcidin OS=Homo sapiens OX=9606 GN=DCD PE=1 SV=2	DCD	3	3	110	11.3	0.427	0.0294928	1.53028	High	High
