# Supplementary material for: Hepatic vein-derived factors may affect pulmonary arteriovenous malformations after single ventricle palliation by modulating vascular cell behavior
Source: Sci Rep. 2025 Nov 24;15:41640. doi: 10.1038/s41598-025-25523-1 (PMC12644721; doi:10.1038/s41598-025-25523-1)
Supplement: Supplementary file 2 — Supplementary Material 2 [file 41598_2025_25523_MOESM2_ESM.xlsx]

## Sheet: All proteins (p<0.05)
Checked	Master	Protein FDR Confidence: Combined	Accession	Description	Gene Symbol	Gene ID	Exp. q-value: Combined	Contaminant	Sum PEP Score	Coverage [%]	# Peptides	# Isoforms	# PSMs	# Unique Peptides	# AAs	MW [kDa]	calc. pI	Score Mascot: A4 Mascot	Score Mascot: A7 Mascot	Score Mascot: A9 Mascot	Score Mascot: B4 Mascot	Score Mascot: B7 Mascot	Score Mascot: B9 Mascot	Coverage [%] (by Search Engine): A4 Mascot	Coverage [%] (by Search Engine): A7 Mascot	Coverage [%] (by Search Engine): A9 Mascot	Coverage [%] (by Search Engine): B4 Mascot	Coverage [%] (by Search Engine): B7 Mascot	Coverage [%] (by Search Engine): B9 Mascot	# Peptides (by Search Engine): A4 Mascot	# Peptides (by Search Engine): A7 Mascot	# Peptides (by Search Engine): A9 Mascot	# Peptides (by Search Engine): B4 Mascot	# Peptides (by Search Engine): B7 Mascot	# Peptides (by Search Engine): B9 Mascot	# PSMs (by Search Engine): A4 Mascot	# PSMs (by Search Engine): A7 Mascot	# PSMs (by Search Engine): A9 Mascot	# PSMs (by Search Engine): B4 Mascot	# PSMs (by Search Engine): B7 Mascot	# PSMs (by Search Engine): B9 Mascot	Biological Process	Cellular Component	Molecular Function	Pfam IDs	GO Accessions	Entrez Gene ID	Ensembl Gene ID	WikiPathway Accessions
FALSE	Master Protein	High	P00558	Phosphoglycerate kinase 1 OS=Homo sapiens OX=9606 GN=PGK1 PE=1 SV=3	PGK1	A8K4W6; B7Z7A9; hsa:5230; P00558; Q5J7W1; Q6IBT6; Q8NI87	0	FALSE	21.303	16	5	5	6	5	417	44.6	8.1	0	0	0		74		2	2	8		4		1	1	2		1		1	1	2		2		protein metabolism;other metabolic processes;stress response;other biological processes	non-structural extracellular;other membranes;cytosol	kinase activity;other molecular function	Pf00162	[GO:0004618]; GO:0016301; GO:0016774; GO:0016772; GO:0016740; GO:0003824; GO:0003674 [GO:0005524]; GO:0032559; GO:0035639; GO:0030554; GO:0032555; GO:0043168; GO:1901265; GO:1901363; GO:0017076; GO:0032553; GO:0043167; GO:0097159; GO:0036094; GO:0000166; GO:0097367; GO:0005488; GO:0003674 [GO:0005615]; GO:0110165; GO:0005576; GO:0005575 [GO:0005829]; GO:0110165; GO:0005737; GO:0005575; GO:0005622…	5230	ENSG00000102144	WP1946; WP3614; WP3888; WP4018; WP4290; WP4629; WP5049; WP5216; WP534; WP5355
FALSE	Master Protein	High	P22090	Small ribosomal subunit protein eS4, Y isoform 1 OS=Homo sapiens OX=9606 GN=RPS4Y1 PE=1 SV=2	RPS4Y1	A8K9V4; hsa:6192; P22090	0	FALSE	13.749	5	2	2	4	2	263	29.4	10.24	65						5						2						4						protein metabolism;other metabolic processes	cytosol;translational apparatus;nucleus	nucleic acid binding activity;other molecular function	Pf00467, Pf00900, Pf08071, Pf16121	[GO:0003723]; GO:0003676; GO:0097159; GO:0005488; GO:0003674 [GO:0003735]; GO:0005198; GO:0003674 [GO:0005654]; GO:0110165; GO:0031981; GO:0005575; GO:0070013; GO:0005634; GO:0043233; GO:0043229; GO:0043231; GO:0031974; GO:0043226; GO:0005622; GO:0043227 [GO:0005829]; GO:0110165; GO:0005737; GO:0005575; GO:0005622 [GO:0005844] [GO:0006412]; GO:0009059; GO:0019538; GO:0043043; GO:0010467; GO:00431…	6192	ENSG00000129824	WP477
FALSE	Master Protein	High	P07737	Profilin-1 OS=Homo sapiens OX=9606 GN=PFN1 PE=1 SV=2	PFN1	hsa:5216; P07737; Q53Y44	0	FALSE	8.57	21	2	2	2	2	140	15	8.27		25	17					10	11					1	1					1	1				cell organization and biogenesis;developmental processes;other biological processes	cytosol;cytoskeleton;nucleus;other cell component	cytoskeletal activity;other molecular function	Pf00235	[GO:0000774]; GO:0030554; GO:0060590; GO:0017076; GO:0098772; GO:0000166; GO:0003674; GO:1901265; GO:1901363; GO:0097159; GO:0036094; GO:0005488 [GO:0001784]; GO:0045309; GO:0051219; GO:0005515; GO:0005488; GO:0003674 [GO:0001843]; GO:0060606; GO:0014020; GO:0035148; GO:0001838; GO:0001841; GO:0048646; GO:0035239; GO:0072175; GO:0016331; GO:0021915; GO:0032502; GO:0009653; GO:0035295; GO:0060562;…	5216	ENSG00000108518	WP3680; WP3888; WP5055; WP51; WP524
FALSE	Master Protein	High	P60174	Triosephosphate isomerase OS=Homo sapiens OX=9606 GN=TPI1 PE=1 SV=4	TPI1	B7Z5D8; D3DUS9; hsa:7167; P00938; P60174; Q6FHP9; Q6IS07; Q8WWD0; Q96AG5	0	FALSE	17.578	15	3	3	5	3	249	26.7	6.9	15			48	21		5			10	5		1			2	1		1			2	2		other metabolic processes	cytosol	other molecular function	Pf00121	[GO:0004807]; GO:0016861; GO:0016860; GO:0016853; GO:0003824; GO:0003674 [GO:0005829]; GO:0110165; GO:0005737; GO:0005575; GO:0005622 [GO:0006094]; GO:0006006; GO:0019319; GO:0019318; GO:0046364; GO:0005996; GO:0016051; GO:0044283; GO:0005975; GO:0044281; GO:1901576; GO:0009058; GO:0044238; GO:0071704; GO:0008152; GO:0008150 [GO:0006096]; GO:0006090; GO:0006091; GO:0016052; GO:0019364; GO:0046032…	7167	ENSG00000111669	WP143; WP1946; WP2456; WP4018; WP4629; WP5178; WP534; WP5355
FALSE	Master Protein	High	P49411	Elongation factor Tu, mitochondrial OS=Homo sapiens OX=9606 GN=TUFM PE=1 SV=3	TUFM	hsa:7284; O15276; P49411	0	FALSE	14.338	7	2	2	2	2	455	49.8	7.61	31						7						2						2						protein metabolism;other metabolic processes;other biological processes	other membranes;mitochondrion;other cell component	nucleic acid binding activity;other molecular function	Pf00009, Pf03143, Pf03144	[GO:0003746]; GO:0008135; GO:0006414; GO:0090079; GO:0006412; GO:0009059; GO:0003676; GO:0045182; GO:0019538; GO:0043043; GO:0010467; GO:0043170; GO:0044249; GO:1901576; GO:0097159; GO:0003674; GO:0006417; GO:0044238; GO:1901564; GO:0006518; GO:0043604; GO:1901566; GO:0071704; GO:0009058; GO:0044237; GO:0005488; GO:0010608; GO:0034248; GO:0051246; GO:0008152; GO:0006807; GO:0043603; GO:0044271; G…	7284	ENSG00000178952	WP4950
FALSE	Master Protein	High	A0A7I2V4Y4	Alpha-actinin-1 OS=Homo sapiens OX=9606 GN=ACTN1 PE=1 SV=1	ACTN1	A0A7I2V4Y4	0	FALSE	15.565	2	2	2	2	2	895	103.5	5.5	66	0					2	1					1	1					1	1						cytoskeleton	cytoskeletal activity;other molecular function	Pf00307, Pf00435, Pf08726, Pf13833	[GO:0003779]; GO:0008092; GO:0005515; GO:0005488; GO:0003674 [GO:0005509]; GO:0046872; GO:0043169; GO:0043167; GO:0036094; GO:0005488; GO:0003674 [GO:0015629]; GO:0005856; GO:0043232; GO:0043228; GO:0043229; GO:0043226; GO:0005622; GO:0110165; GO:0005575		ENSG00000072110	WP4217; WP4560
FALSE	Master Protein	High	P21333	Filamin-A OS=Homo sapiens OX=9606 GN=FLNA PE=1 SV=4	FLNA	E9KL45; hsa:2316; P21333; Q5HY53; Q5HY55; Q8NF52	0	FALSE	32.341	4	6	6	6	6	2647	280.6	6.06	30	22	40				1	2	2				1	3	2				1	3	2				cell cycle OR cell proliferation;cell organization and biogenesis;protein metabolism;RNA metabolism OR transcription;other metabolic processes;stress response;transport;developmental processes;signal transduction;other biological processes	non-structural extracellular;plasma membrane;other membranes;cytosol;cytoskeleton;ER/Golgi;nucleus;other cell component	signal transduction activity or receptor binding;cytoskeletal activity;other molecular function	Pf00307, Pf00630	[GO:0001525]; GO:0048646; GO:0048514; GO:0032502; GO:0009653; GO:0035239; GO:0001568; GO:0008150; GO:0048856; GO:0035295; GO:0001944; GO:0007275; GO:0048731; GO:0072359; GO:0032501 [GO:0001664]; GO:0005102; GO:0005515; GO:0005488; GO:0003674 [GO:0001837]; GO:0048762; GO:0030154; GO:0060485; GO:0048869; GO:0009888; GO:0048513; GO:0009987; GO:0032502; GO:0048856; GO:0008150 [GO:0001974]; GO:0048771…	2316	ENSG00000196924	WP138; WP2037; WP306; WP3668; WP382; WP395; WP4217; WP4656; WP5399
FALSE	Master Protein	High	Q13740	CD166 antigen OS=Homo sapiens OX=9606 GN=ALCAM PE=1 SV=2	ALCAM	B2RNS3; B4DTU0; hsa:214; O60892; Q13740; Q1HGM8; Q1HGM9; Q6PEY4; Q6ZS95	0	FALSE	9.471	4	2	2	3	2	583	65.1	6.25		29	0			0		2	2			2		1	1			1		1	1			1	cell adhesion;cell organization and biogenesis;developmental processes;signal transduction;other biological processes	plasma membrane;other membranes;other cell component	signal transduction activity or receptor binding;other molecular function	Pf08205, Pf13927	[GO:0001772]; GO:0110165; GO:0005886; GO:0005575; GO:0016020; GO:0071944 [GO:0002250]; GO:0006955; GO:0002376; GO:0050896; GO:0008150 [GO:0005102]; GO:0005515; GO:0005488; GO:0003674 [GO:0005886]; GO:0016020; GO:0071944; GO:0110165; GO:0005575 [GO:0007155]; GO:0009987; GO:0008150 [GO:0007157]; GO:0098742; GO:0098609; GO:0007155; GO:0009987; GO:0008150 [GO:0007165]; GO:0009987; GO:0050794; GO:0007…	214	ENSG00000170017
FALSE	Master Protein	High	H0YJM8	Proteasome 20S subunit beta 5 (Fragment) OS=Homo sapiens OX=9606 GN=PSMB5 PE=1 SV=1	PSMB5	H0YJM8	0	FALSE	3.431	21	2	2	3	2	118	12.8	9.57	16					0	8					13	1					1	1					2	protein metabolism;other metabolic processes	nucleus;other cell component		Pf00227	[GO:0005634]; GO:0043231; GO:0043227; GO:0043229; GO:0043226; GO:0005622; GO:0110165; GO:0005575 [GO:0005737]; GO:0110165; GO:0005622; GO:0005575 [GO:0005839]; GO:0140535; GO:1902494; GO:0000502; GO:0032991; GO:1905369; GO:0005575; GO:1905368 [GO:0051603]; GO:0006508; GO:0030163; GO:0019538; GO:0009057; GO:1901565; GO:0043170; GO:0044238; GO:1901564; GO:1901575; GO:0071704; GO:0008152; GO:0006807…		ENSG00000100804
FALSE	Master Protein	High	P69905	Hemoglobin subunit alpha OS=Homo sapiens OX=9606 GN=HBA1 PE=1 SV=2	HBA1; HBA2	hsa:3039; hsa:3040; P01922; P69905; Q1HDT5; Q3MIF5; Q53F97; Q96KF1; Q9NYR7; Q9UCM0	0	FALSE	37.764	49	4	4	8	2	142	15.2	8.68	48	18	22	38			11	11	27	11			1	1	2	1			2	2	2	2			other metabolic processes;stress response;transport;other biological processes	non-structural extracellular;cytosol;other cell component	other molecular function	Pf00042	[GO:0005344]; GO:0140104; GO:0015671; GO:0003674; GO:0015669; GO:0006810; GO:0051234; GO:0051179; GO:0008150 [GO:0005506]; GO:0046914; GO:0046872; GO:0043169; GO:0043167; GO:0036094; GO:0005488; GO:0003674 [GO:0005576]; GO:0110165; GO:0005575 [GO:0005615]; GO:0110165; GO:0005576; GO:0005575 [GO:0005829]; GO:0110165; GO:0005737; GO:0005575; GO:0005622 [GO:0005833]; GO:0032991; GO:0005829; GO:00055…	3039; 3040	ENSG00000188536; ENSG00000206172	WP15; WP1533; WP176; WP1995
FALSE	Master Protein	High	O43505	Beta-1,4-glucuronyltransferase 1 OS=Homo sapiens OX=9606 GN=B4GAT1 PE=1 SV=1	B4GAT1	hsa:11041; O43505; Q4TTN0	0	FALSE	10.189	8	3	3	7	3	415	47.1	7.2	48	39		34	63		2	6		2	6		1	2		1	2		1	2		1	3		cell organization and biogenesis;protein metabolism;other metabolic processes;developmental processes	other membranes;ER/Golgi	other molecular function	Pf13896	[GO:0000139]; GO:0098588; GO:0005794; GO:0031090; GO:0043231; GO:0005737; GO:0012505; GO:0016020; GO:0043227; GO:0043229; GO:0110165; GO:0005622; GO:0043226; GO:0005575 [GO:0005794]; GO:0043231; GO:0005737; GO:0012505; GO:0043227; GO:0043229; GO:0110165; GO:0005622; GO:0043226; GO:0005575 [GO:0007411]; GO:0097485; GO:0007409; GO:0031175; GO:0048812; GO:0048667; GO:0061564; GO:0120036; GO:0048666;…	11041	ENSG00000174684	WP5348
FALSE	Master Protein	High	P16930	Fumarylacetoacetase OS=Homo sapiens OX=9606 GN=FAH PE=1 SV=2	FAH	B2R9X1; D3DW95; hsa:2184; P16930; Q53XA7	0	FALSE	8.11	5	2	2	3	2	419	46.3	6.95		24			28			5			2			2			1			2			1		other metabolic processes	cytosol	other molecular function	Pf01557, Pf09298	[GO:0004334]; GO:0016823; GO:0016822; GO:0016787; GO:0003824; GO:0003674 [GO:0005829]; GO:0110165; GO:0005737; GO:0005575; GO:0005622 [GO:0006527]; GO:0006525; GO:0009065; GO:1901605; GO:0009064; GO:0170035; GO:0170040; GO:0006520; GO:0019752; GO:1901564; GO:0170033; GO:0170039; GO:0009063; GO:1901606; GO:0046395; GO:1901565; GO:0044238; GO:0071704; GO:0043436; GO:0006807; GO:0016054; GO:1901575;…	2184	ENSG00000103876	WP3925
FALSE	Master Protein	High	Q16777	Histone H2A type 2-C OS=Homo sapiens OX=9606 GN=H2AC20 PE=1 SV=4	H2AC20	hsa:8338; Q16777; Q6DRA7; Q8IUE5	0	FALSE	7.857	22	2	2	20	2	129	14	10.9		38	34		14	0		7	7		7	22		1	1		1	2		4	9		2	5		nucleus;other cell component	nucleic acid binding activity;other molecular function	Pf00125, Pf16211	[GO:0000786]; GO:0032993; GO:0000785; GO:0032991; GO:0005694; GO:0005575; GO:0043232; GO:0043228; GO:0043229; GO:0043226; GO:0005622; GO:0110165 [GO:0003677]; GO:0003676; GO:0097159; GO:0005488; GO:0003674 [GO:0005634]; GO:0043231; GO:0043227; GO:0043229; GO:0043226; GO:0005622; GO:0110165; GO:0005575 [GO:0030527]; GO:0005198; GO:0003674 [GO:0046982]; GO:0046983; GO:0005515; GO:0005488; GO:0003674	8338	ENSG00000184260
FALSE	Master Protein	High	G8JL96	protein-tyrosine-phosphatase OS=Homo sapiens OX=9606 GN=PTPRS PE=1 SV=2	PTPRS	G8JL96	0	FALSE	5.276	1	2	2	3	2	1501	168.3	6.65	0	0			24		1	1			1		1	1			1		1	1			1		cell adhesion;cell-cell signaling;cell organization and biogenesis;other metabolic processes;developmental processes;other biological processes	plasma membrane;other membranes;cytosol;other cell component	other molecular function	Pf00041, Pf00102, Pf07679, Pf13927	[GO:0004725]; GO:0004721; GO:0016791; GO:0140096; GO:0042578; GO:0003824; GO:0016788; GO:0003674; GO:0016787 [GO:0005829]; GO:0110165; GO:0005737; GO:0005575; GO:0005622 [GO:0005886]; GO:0016020; GO:0071944; GO:0110165; GO:0005575 [GO:0007155]; GO:0009987; GO:0008150 [GO:0008201]; GO:0005539; GO:1901681; GO:0097367; GO:0005488; GO:0003674 [GO:0016311]; GO:0006796; GO:0006793; GO:0044237; GO:00081…		ENSG00000105426
FALSE	Master Protein	High	Q96P63	Serpin B12 OS=Homo sapiens OX=9606 GN=SERPINB12 PE=1 SV=1	SERPINB12	hsa:89777; Q3SYB4; Q96P63	0	FALSE	13.849	9	3	3	6	3	405	46.2	5.53		58	32		63	14		5	4		2	4		2	1		1	1		3	1		1	1	other biological processes	non-structural extracellular;plasma membrane;other membranes;other cell component	enzyme regulator activity;other molecular function	Pf00079	[GO:0001533]; GO:0005886; GO:0016020; GO:0071944; GO:0110165; GO:0005575 [GO:0002244]; GO:0030154; GO:0030097; GO:0048869; GO:0048468; GO:0009987; GO:0032502; GO:0048856; GO:0008150 [GO:0004867]; GO:0004866; GO:0030414; GO:0061135; GO:0004857; GO:0061134; GO:0030234; GO:0140678; GO:0098772; GO:0003674 [GO:0005615]; GO:0110165; GO:0005576; GO:0005575 [GO:0005737]; GO:0110165; GO:0005622; GO:000557…	89777	ENSG00000166634
FALSE	Master Protein	High	P18206	Vinculin OS=Homo sapiens OX=9606 GN=VCL PE=1 SV=4	VCL	hsa:7414; P18206; Q16450; Q5SWX2; Q7Z3B8; Q8IXU7	0	FALSE	35.458	8	7	7	8	7	1134	123.7	5.66	84	34		47	39		3	2		1	3		3	2		1	2		3	2		1	2		cell adhesion;cell organization and biogenesis;developmental processes;other biological processes	non-structural extracellular;plasma membrane;other membranes;cytosol;cytoskeleton;other cell component	cytoskeletal activity;other molecular function	Pf01044	[GO:0002009]; GO:0048729; GO:0060429; GO:0009653; GO:0009888; GO:0032502; GO:0048856; GO:0008150 [GO:0002162]; GO:0005515; GO:0005488; GO:0003674 [GO:0003779]; GO:0008092; GO:0005515; GO:0005488; GO:0003674 [GO:0005198]; GO:0003674 [GO:0005576]; GO:0110165; GO:0005575 [GO:0005737]; GO:0110165; GO:0005622; GO:0005575 [GO:0005829]; GO:0110165; GO:0005737; GO:0005575; GO:0005622 [GO:0005856]; GO:004…	7414	ENSG00000035403	WP185; WP2572; WP306; WP3888; WP4560; WP4685; WP51
FALSE	Master Protein	High	P81605	Dermcidin OS=Homo sapiens OX=9606 GN=DCD PE=1 SV=2	DCD	A5JHP2; A5JHP3; hsa:117159; P58461; P81605; Q53YJ2	0	FALSE	29.502	23	3	3	16	3	110	11.3	6.54	69	165		73	114		10	13		10	13		1	2		1	2		2	7		2	5		protein metabolism;stress response;transport	non-structural extracellular;other membranes	transporter activity;other molecular function	Pf15291	[GO:0005216]; GO:0015075; GO:0015267; GO:0022857; GO:0034220; GO:0022803; GO:0005215; GO:0055085; GO:0006811; GO:0003674; GO:0006810; GO:0009987; GO:0051234; GO:0008150; GO:0051179 [GO:0005576]; GO:0110165; GO:0005575 [GO:0006508]; GO:0019538; GO:0043170; GO:0044238; GO:1901564; GO:0071704; GO:0008152; GO:0006807; GO:0008150 [GO:0008233]; GO:0016787; GO:0140096; GO:0003824; GO:0003674 [GO:0008289…	117159	ENSG00000161634
FALSE	Master Protein	High	Q02413	Desmoglein-1 OS=Homo sapiens OX=9606 GN=DSG1 PE=1 SV=2	DSG1	B7Z845; hsa:1828; Q02413	0	FALSE	52.628	12	10	11	26	10	1049	113.7	5.03	133	211		76	51		4	8		3	4		4	6		3	3		8	11		4	3		cell adhesion;cell organization and biogenesis;other biological processes	plasma membrane;other membranes;cytosol;nucleus;other cell component	other molecular function	Pf00028, Pf01049	[GO:0001533]; GO:0005886; GO:0016020; GO:0071944; GO:0110165; GO:0005575 [GO:0005509]; GO:0046872; GO:0043169; GO:0043167; GO:0036094; GO:0005488; GO:0003674 [GO:0005634]; GO:0043231; GO:0043227; GO:0043229; GO:0043226; GO:0005622; GO:0110165; GO:0005575 [GO:0005737]; GO:0110165; GO:0005622; GO:0005575 [GO:0005829]; GO:0110165; GO:0005737; GO:0005575; GO:0005622 [GO:0005886]; GO:0016020; GO:00719…	1828	ENSG00000134760
FALSE	Master Protein	High	Q8NI99	Angiopoietin-related protein 6 OS=Homo sapiens OX=9606 GN=ANGPTL6 PE=1 SV=1	ANGPTL6	A5PKV7; hsa:83854; Q8NI99; Q9BZZ0	0	FALSE	7.368	5	2	2	3	2	470	51.7	8.53	27			57			3			5			1			2			1			2			developmental processes;other biological processes	non-structural extracellular;other cell component	signal transduction activity or receptor binding	Pf00147	[GO:0001525]; GO:0048646; GO:0048514; GO:0032502; GO:0009653; GO:0035239; GO:0001568; GO:0008150; GO:0048856; GO:0035295; GO:0001944; GO:0007275; GO:0048731; GO:0072359; GO:0032501 [GO:0005102]; GO:0005515; GO:0005488; GO:0003674 [GO:0005615]; GO:0110165; GO:0005576; GO:0005575 [GO:0030141]; GO:0099503; GO:0012505; GO:0031410; GO:0110165; GO:0097708; GO:0005737; GO:0005575; GO:0031982; GO:0043231…	83854	ENSG00000130812
FALSE	Master Protein	High	Q9H4G4	Golgi-associated plant pathogenesis-related protein 1 OS=Homo sapiens OX=9606 GN=GLIPR2 PE=1 SV=3	GLIPR2	hsa:152007; Q5VZR1; Q8N2S6; Q8WWC9; Q8WX36; Q9H4G4	0	FALSE	9.479	17	2	2	3	2	154	17.2	9.41	66			63			17			8			2			1			2			1			other biological processes	non-structural extracellular;other membranes;ER/Golgi	other molecular function	Pf00188	[GO:0000139]; GO:0098588; GO:0005794; GO:0031090; GO:0043231; GO:0005737; GO:0012505; GO:0016020; GO:0043227; GO:0043229; GO:0110165; GO:0005622; GO:0043226; GO:0005575 [GO:0005615]; GO:0110165; GO:0005576; GO:0005575 [GO:0010634]; GO:0010632; GO:0030335; GO:0030334; GO:0051239; GO:2000147; GO:2000145; GO:0050789; GO:0040017; GO:0048522; GO:0040012; GO:0050794; GO:0065007; GO:0048518; GO:0008150 …	152007	ENSG00000122694
FALSE	Master Protein	High	K7ER74	Apolipoprotein C-II OS=Homo sapiens OX=9606 GN=APOC4-APOC2 PE=1 SV=1	APOC4-APOC2	K7ER74	0	FALSE	16.54	27	4	4	16	3	178	20	6.64	50	114	0	138	107	0	5	10	12	10	10	12	1	2	1	2	2	1	1	5	1	4	4	1	other metabolic processes;transport	non-structural extracellular	enzyme regulator activity	Pf05355, Pf15119	[GO:0006869]; GO:0071702; GO:0010876; GO:0006810; GO:0033036; GO:0051234; GO:0051179; GO:0008150 [GO:0008047]; GO:0030234; GO:0140677; GO:0098772; GO:0003674 [GO:0016042]; GO:0006629; GO:1901575; GO:0044238; GO:0071704; GO:0009056; GO:0008152; GO:0008150 [GO:0034361]; GO:0034385; GO:0034358; GO:1990777; GO:0005615; GO:0032994; GO:0110165; GO:0005576; GO:0032991; GO:0005575 [GO:0034362]; GO:003435…		ENSG00000224916
FALSE	Master Protein	High	J3KSD8	Bleomycin hydrolase (Fragment) OS=Homo sapiens OX=9606 GN=BLMH PE=1 SV=8	BLMH	J3KSD8	0	FALSE	9.145	9	2	2	5	2	262	30.2	7.46	37		42	0		38	5		4	5		4	1		1	1		1	1		2	1		1	protein metabolism		other molecular function	Pf03051	[GO:0006508]; GO:0019538; GO:0043170; GO:0044238; GO:1901564; GO:0071704; GO:0008152; GO:0006807; GO:0008150 [GO:0070005]; GO:0004177; GO:0070004; GO:0008238; GO:0008234; GO:0008233; GO:0016787; GO:0140096; GO:0003824; GO:0003674		ENSG00000108578
FALSE	Master Protein	High	O95479	GDH/6PGL endoplasmic bifunctional protein OS=Homo sapiens OX=9606 GN=H6PD PE=1 SV=2	H6PD	hsa:9563; O95479; Q4TT33; Q66I35; Q68DT3; R4GMU1	0	FALSE	23.16	8	5	5	8	5	791	88.8	7.3	58	21		50	33		3	3		1	4		2	2		1	2		2	2		2	2		other metabolic processes;other biological processes	ER/Golgi	other molecular function	Pf00479, Pf01182, Pf02781	[GO:0004345]; GO:0016616; GO:0016614; GO:0016491; GO:0003824; GO:0003674 [GO:0005783]; GO:0043231; GO:0005737; GO:0012505; GO:0043227; GO:0043229; GO:0110165; GO:0005622; GO:0043226; GO:0005575 [GO:0005788]; GO:0070013; GO:0005783; GO:0043233; GO:0043229; GO:0043231; GO:0005737; GO:0012505; GO:0031974; GO:0043226; GO:0005622; GO:0043227; GO:0110165; GO:0005575 [GO:0006006]; GO:0019318; GO:0005996…	9563	ENSG00000049239	WP4523
FALSE	Master Protein	High	P54289	Voltage-dependent calcium channel subunit alpha-2/delta-1 OS=Homo sapiens OX=9606 GN=CACNA2D1 PE=1 SV=3	CACNA2D1	hsa:781; P54289; Q17R45; Q9UD80; Q9UD81; Q9UD82	0	FALSE	11.015	3	3	3	6	3	1103	124.5	5.27	38	34			25		1	2			2		1	2			2		1	2			3		cell-cell signaling;transport;other biological processes	plasma membrane;other membranes;cytosol;ER/Golgi;other cell component	transporter activity;other molecular function	Pf00092, Pf08399, Pf08473	[GO:0005245]; GO:0005262; GO:0022843; GO:0005261; GO:0015085; GO:0005244; GO:0005216; GO:0008324; GO:0046873; GO:0070588; GO:0022832; GO:0015075; GO:0015267; GO:0098655; GO:0022890; GO:0030001; GO:0006816; GO:0098662; GO:0022836; GO:0022857; GO:0034220; GO:0022803; GO:0006812; GO:0015318; GO:0098660; GO:0005215; GO:0055085; GO:0006811; GO:0003674; GO:0006810; GO:0009987; GO:0051234; GO:0008150; G…	781	ENSG00000153956	WP2118; WP382; WP3888; WP5356
FALSE	Master Protein	High	A0A8I5QKQ5	Protein disulfide-isomerase OS=Homo sapiens OX=9606 GN=PDIA3 PE=1 SV=1	PDIA3	A0A8I5QKQ5	0	FALSE	4.368	4	2	2	3	2	456	51	5.94	0	37			0		2	2			2		1	1			1		1	1			1			ER/Golgi	other molecular function	Pf00085, Pf13848	[GO:0003756]; GO:0016864; GO:0140096; GO:0016860; GO:0003824; GO:0016853; GO:0003674 [GO:0005783]; GO:0043231; GO:0005737; GO:0012505; GO:0043227; GO:0043229; GO:0110165; GO:0005622; GO:0043226; GO:0005575 [GO:0005788]; GO:0070013; GO:0005783; GO:0043233; GO:0043229; GO:0043231; GO:0005737; GO:0012505; GO:0031974; GO:0043226; GO:0005622; GO:0043227; GO:0110165; GO:0005575		ENSG00000167004	WP3995
FALSE	Master Protein	High	Q6UWP8	Suprabasin OS=Homo sapiens OX=9606 GN=SBSN PE=1 SV=2	SBSN	A8K5J0; E9PBV3; hsa:374897; Q6UWP8	0	FALSE	13.037	12	2	2	5	2	590	60.5	7.01	87			24			12			9			2			1			3			2						Pf21009		374897	ENSG00000189001
FALSE	Master Protein	High	P05089	Arginase-1 OS=Homo sapiens OX=9606 GN=ARG1 PE=1 SV=2	ARG1	A6NEA0; hsa:383; P05089; Q5JWT5; Q5JWT6; Q8TE72; Q9BS50	0	FALSE	4.235	7	2	2	4	2	322	34.7	7.21	33		0	37			3		3	3			1		1	1			2		1	1			other metabolic processes;stress response;other biological processes	non-structural extracellular;cytosol;other cytoplasmic organelle;other cell component	other molecular function	Pf00491	[GO:0000050]; GO:0019627; GO:0043604; GO:1901566; GO:0043603; GO:0044281; GO:0071941; GO:1901564; GO:0044271; GO:1901576; GO:0006807; GO:0008152; GO:0071704; GO:0034641; GO:0044249; GO:0009058; GO:0008150; GO:0044237; GO:0009987 [GO:0002250]; GO:0006955; GO:0002376; GO:0050896; GO:0008150 [GO:0004053]; GO:0016813; GO:0016810; GO:0016787; GO:0003824; GO:0003674 [GO:0005576]; GO:0110165; GO:0005575…	383	ENSG00000118520	WP2431; WP3925; WP4754
FALSE	Master Protein	High	E5RHP7	Carbonic anhydrase (Fragment) OS=Homo sapiens OX=9606 GN=CA1 PE=1 SV=1	CA1	E5RHP7	0	FALSE	58.305	39	7	8	32	7	251	27.7	6.6	46	204	151	32	184	168	4	30	5	4	17	5	1	5	1	1	3	1	2	11	5	2	8	4			other molecular function	Pf00194	[GO:0004089]; GO:0016836; GO:0016835; GO:0016829; GO:0003824; GO:0003674 [GO:0008270]; GO:0046914; GO:0046872; GO:0043169; GO:0043167; GO:0036094; GO:0005488; GO:0003674		ENSG00000133742
FALSE	Master Protein	High	H7C435	Collagen type III alpha 1 chain OS=Homo sapiens OX=9606 GN=COL3A1 PE=1 SV=2	COL3A1	H7C435	0	FALSE	10.117	2	2	2	3	2	1433	135.6	6.67		70		21	57			1		1	1			1		1	1			1		1	1					Pf01391			ENSG00000168542	WP2911; WP3932; WP3967; WP5373
FALSE	Master Protein	High	A0A0B4J259	Lysozyme C OS=Homo sapiens OX=9606 GN=LYZ PE=1 SV=1	LYZ	A0A0B4J259	0	FALSE	16.383	26	4	4	20	4	137	15.3	8.69	102	172		92	240		18	9		18	9		3	1		3	1		7	4		5	4				other molecular function	Pf00062	[GO:0003796]; GO:0004553; GO:0061783; GO:0016798; GO:0003824; GO:0016787; GO:0003674		ENSG00000090382	WP4146; WP5390
FALSE	Master Protein	High	P20908	Collagen alpha-1(V) chain OS=Homo sapiens OX=9606 GN=COL5A1 PE=1 SV=3	COL5A1	A0A087WXW9; hsa:1289; P20908; Q15094; Q5SUX4	0	FALSE	22.295	4	4	4	6	4	1838	183.4	5.06	29		0	22	0	0	0		1	0	1	1	1		1	1	1	1	1		1	2	1	1	cell adhesion;cell organization and biogenesis;other metabolic processes;stress response;developmental processes;other biological processes	non-structural extracellular;extracellular matrix;ER/Golgi	signal transduction activity or receptor binding;other molecular function	Pf01391, Pf01410, Pf02210	[GO:0001568]; GO:0048856; GO:0001944; GO:0032502; GO:0048731; GO:0072359; GO:0008150; GO:0007275; GO:0032501 [GO:0003007]; GO:0009887; GO:0007507; GO:0009653; GO:0048513; GO:0072359; GO:0032502; GO:0048856; GO:0048731; GO:0008150; GO:0007275; GO:0032501 [GO:0005178]; GO:0005102; GO:0044877; GO:0050839; GO:0005515; GO:0005488; GO:0003674 [GO:0005588]; GO:0005583; GO:0005581; GO:0098643; GO:0032991…	1289	ENSG00000130635	WP2328; WP2911; WP3932; WP3967
FALSE	Master Protein	High	Q08554	Desmocollin-1 OS=Homo sapiens OX=9606 GN=DSC1 PE=1 SV=2	DSC1	hsa:1823; Q08554; Q9HB01	0	FALSE	24.078	5	4	4	10	4	894	99.9	5.43	41	42		21	43		3	2		3	2		2	2		2	2		2	4		2	2		cell adhesion	plasma membrane;other membranes;other cell component	other molecular function	Pf00028, Pf08758	[GO:0001533]; GO:0005886; GO:0016020; GO:0071944; GO:0110165; GO:0005575 [GO:0005509]; GO:0046872; GO:0043169; GO:0043167; GO:0036094; GO:0005488; GO:0003674 [GO:0005886]; GO:0016020; GO:0071944; GO:0110165; GO:0005575 [GO:0005921]; GO:0005911; GO:0070161; GO:0030054; GO:0110165; GO:0005575 [GO:0007156]; GO:0098742; GO:0098609; GO:0007155; GO:0009987; GO:0008150 [GO:0016020]; GO:0110165; GO:00055…	1823	ENSG00000134765	WP3888
FALSE	Master Protein	High	Q13103	Secreted phosphoprotein 24 OS=Homo sapiens OX=9606 GN=SPP2 PE=1 SV=1	SPP2	A4QMV3; hsa:6694; Q13103; Q3B892; Q546M5	0	FALSE	22.716	27	5	5	14	5	211	24.3	8.32	95		46	130	22	41	16		6	10	5	6	3		1	2	1	1	4		1	7	1	1	developmental processes;other biological processes	non-structural extracellular;ER/Golgi;other cell component	enzyme regulator activity	Pf07448	[GO:0001501]; GO:0048731; GO:0048856; GO:0007275; GO:0032502; GO:0032501; GO:0008150 [GO:0004866]; GO:0030414; GO:0061135; GO:0004857; GO:0061134; GO:0030234; GO:0140678; GO:0098772; GO:0003674 [GO:0005576]; GO:0110165; GO:0005575 [GO:0005788]; GO:0070013; GO:0005783; GO:0043233; GO:0043229; GO:0043231; GO:0005737; GO:0012505; GO:0031974; GO:0043226; GO:0005622; GO:0043227; GO:0110165; GO:0005575…	6694	ENSG00000072080	WP5224
FALSE	Master Protein	High	Q16394	Exostosin-1 OS=Homo sapiens OX=9606 GN=EXT1 PE=1 SV=2	EXT1	B2R7V2; hsa:2131; Q16394; Q9BVI9	0	FALSE	7.683	4	3	3	5	3	746	86.2	9.04	15	29	0	18	31		1	1	2	1	1		1	1	1	1	1		1	1	1	1	1		cell adhesion;cell-cell signaling;cell cycle OR cell proliferation;cell organization and biogenesis;protein metabolism;other metabolic processes;stress response;transport;developmental processes;signal transduction;other biological processes	other membranes;ER/Golgi;other cell component	other molecular function	Pf03016, Pf09258	[GO:0000139]; GO:0098588; GO:0005794; GO:0031090; GO:0043231; GO:0005737; GO:0012505; GO:0016020; GO:0043227; GO:0043229; GO:0110165; GO:0005622; GO:0043226; GO:0005575 [GO:0000271]; GO:0005976; GO:0009059; GO:0016051; GO:0005975; GO:0043170; GO:0044249; GO:1901576; GO:0044238; GO:0071704; GO:0009058; GO:0044237; GO:0008152; GO:0009987; GO:0008150 [GO:0001503]; GO:0032501; GO:0008150 [GO:0001958]…	2131	ENSG00000182197	WP2853; WP2857; WP3183; WP4784; WP5348; WP5395
FALSE	Master Protein	High	P06733	Alpha-enolase OS=Homo sapiens OX=9606 GN=ENO1 PE=1 SV=2	ENO1	B2RD59; hsa:2023; P06733; P22712; Q16704; Q4TUS4; Q53FT9; Q53HR3; Q658M5; Q6GMP2; Q71V37; Q7Z3V6; Q8WU71; Q96GV1; Q9BT62; Q9UCH6; Q9UM55	0	FALSE	26.982	20	7	7	12	7	434	47.1	7.39	25	63	28	38			6	2	10	6			3	1	2	3			3	2	3	4			other metabolic processes;other biological processes	plasma membrane;other membranes;cytosol;cytoskeleton;nucleus;other cell component	nucleic acid binding activity;other molecular function	Pf00113, Pf03952	[GO:0000015]; GO:1902494; GO:0005829; GO:0032991; GO:0110165; GO:0005737; GO:0005575; GO:0005622 [GO:0000122]; GO:0006357; GO:0045892; GO:0006355; GO:1902679; GO:0010468; GO:2001141; GO:0010558; GO:0051253; GO:0010556; GO:0051252; GO:0010605; GO:0031327; GO:0045934; GO:0031326; GO:0060255; GO:0019219; GO:0009892; GO:0009890; GO:0031324; GO:0051172; GO:0009889; GO:0031323; GO:0019222; GO:0051171; …	2023	ENSG00000074800	WP4018; WP4290; WP4629; WP4754; WP534; WP5355
FALSE	Master Protein	High	H7C556	ABI family member 3 binding protein OS=Homo sapiens OX=9606 GN=ABI3BP PE=1 SV=3	ABI3BP	H7C556	0	FALSE	26.069	6	6	6	14	6	1222	134.5	9.72	55	104		67	46		1	3		2	4		2	2		3	3		4	4		3	3					Pf00041, Pf21731			ENSG00000154175
FALSE	Master Protein	High	O60462	Neuropilin-2 OS=Homo sapiens OX=9606 GN=NRP2 PE=1 SV=3	NRP2	A0A024R3W6; A0A024R412; E9PF66; hsa:8828; O14820; O14821; O60462; Q53TQ4; Q53TS3; Q7LBX6; Q7LBX7; Q9H2D4; Q9H2D5; Q9H2E2; Q9H2E3; Q9H2E4; X5D2Q8	0	FALSE	8.558	3	2	2	3	2	931	104.8	5.17	48	41		0			1	2		1			1	1		1			1	1		1			cell adhesion;cell organization and biogenesis;developmental processes;signal transduction;other biological processes	non-structural extracellular;plasma membrane;other membranes;other cell component	kinase activity;other molecular function	Pf00431, Pf00629, Pf00754, Pf11980	[GO:0001525]; GO:0048646; GO:0048514; GO:0032502; GO:0009653; GO:0035239; GO:0001568; GO:0008150; GO:0048856; GO:0035295; GO:0001944; GO:0007275; GO:0048731; GO:0072359; GO:0032501 [GO:0001938]; GO:0001936; GO:0050679; GO:0050678; GO:0008284; GO:0042127; GO:0048522; GO:0050794; GO:0048518; GO:0050789; GO:0065007; GO:0008150 [GO:0002116]; GO:0043235; GO:0032991; GO:0005575 [GO:0003148]; GO:0060411…	8828	ENSG00000118257	WP3888; WP4239
FALSE	Master Protein	High	O95445	Apolipoprotein M OS=Homo sapiens OX=9606 GN=APOM PE=1 SV=2	APOM	B0UX98; hsa:55937; O95445; Q5SRP4; Q9P046; Q9UMP6	0	FALSE	37.581	40	5	5	31	2	188	21.2	6.01	31	201	60	29	183	20	4	11	32	4	11	26	1	2	3	1	2	2	1	13	3	1	10	3	cell organization and biogenesis;protein metabolism;other metabolic processes;transport;other biological processes	non-structural extracellular	transporter activity;other molecular function	Pf11032	[GO:0005319]; GO:0005215; GO:0006869; GO:0003674; GO:0071702; GO:0010876; GO:0006810; GO:0033036; GO:0051234; GO:0051179; GO:0008150 [GO:0005543]; GO:0008289; GO:0005488; GO:0003674 [GO:0005576]; GO:0110165; GO:0005575 [GO:0016209]; GO:0003674; GO:0098869; GO:1990748; GO:0009987; GO:0098754; GO:0097237; GO:0008150; GO:0009636; GO:0070887; GO:0042221; GO:0051716; GO:0050896 [GO:0033344]; GO:003030…	55937	ENSG00000204444; ENSG00000206409; ENSG00000224290; ENSG00000226215; ENSG00000227567; ENSG00000231974; ENSG00000235754
FALSE	Master Protein	High	P06727	Apolipoprotein A-IV OS=Homo sapiens OX=9606 GN=APOA4 PE=1 SV=4	APOA4	A8MSL6; hsa:337; P06727; Q14CW8; Q6Q787	0	FALSE	431.645	68	38	40	1053	38	396	45.3	5.38	3828	5488	1501	2850	4138	1210	29	46	21	29	42	18	19	21	8	17	18	6	197	324	68	153	265	46	cell adhesion;cell organization and biogenesis;protein metabolism;other metabolic processes;stress response;transport;developmental processes;other biological processes	non-structural extracellular;cytosol;ER/Golgi;other cytoplasmic organelle;other cell component	transporter activity;enzyme regulator activity;other molecular function	Pf01442	[GO:0002227]; GO:0002385; GO:0045087; GO:0002251; GO:0006955; GO:0140546; GO:0002376; GO:0050896; GO:0098542; GO:0008150; GO:0006952; GO:0051707; GO:0006950; GO:0043207; GO:0044419; GO:0009605; GO:0009607 [GO:0005319]; GO:0005215; GO:0006869; GO:0003674; GO:0071702; GO:0010876; GO:0006810; GO:0033036; GO:0051234; GO:0051179; GO:0008150 [GO:0005507]; GO:0046914; GO:0046872; GO:0043169; GO:0043167;…	337	ENSG00000110244	WP430; WP5108; WP5109; WP5110; WP5111; WP5112; WP5304; WP5333
FALSE	Master Protein	High	A0A087WT59	Transthyretin OS=Homo sapiens OX=9606 GN=TTR PE=1 SV=2	TTR	A0A087WT59	0	FALSE	146.385	89	10	10	268	10	115	12.6	5.45		1015	1389		1320	1058		43	77		43	65		5	7		4	6		43	98		42	85	signal transduction	non-structural extracellular	signal transduction activity or receptor binding;other molecular function	Pf00576	[GO:0005179]; GO:0048018; GO:0005102; GO:0030546; GO:0007165; GO:0005515; GO:0030545; GO:0140677; GO:0009987; GO:0050794; GO:0007154; GO:0023052; GO:0051716; GO:0005488; GO:0098772; GO:0008150; GO:0050789; GO:0050896; GO:0003674; GO:0065007 [GO:0005576]; GO:0110165; GO:0005575 [GO:0070324]; GO:0042562; GO:0005488; GO:0003674		ENSG00000118271
FALSE	Master Protein	High	Q13835	Plakophilin-1 OS=Homo sapiens OX=9606 GN=PKP1 PE=1 SV=2	PKP1	hsa:5317; O00645; Q13835; Q14CA0; Q15152	0	FALSE	13.755	5	3	3	5	3	747	82.8	9.13	53	58		49	46		3	2		1	2		2	1		1	1		2	1		1	1		cell adhesion;cell organization and biogenesis;signal transduction;other biological processes	plasma membrane;other membranes;cytoskeleton;nucleus;other cell component	bone, tooth or skin structural activity;other molecular function	Pf00514	[GO:0001533]; GO:0005886; GO:0016020; GO:0071944; GO:0110165; GO:0005575 [GO:0005521]; GO:0005515; GO:0005488; GO:0003674 [GO:0005634]; GO:0043231; GO:0043227; GO:0043229; GO:0043226; GO:0005622; GO:0110165; GO:0005575 [GO:0005654]; GO:0110165; GO:0031981; GO:0005575; GO:0070013; GO:0005634; GO:0043233; GO:0043229; GO:0043231; GO:0031974; GO:0043226; GO:0005622; GO:0043227 [GO:0005737]; GO:011016…	5317	ENSG00000081277	WP4239
FALSE	Master Protein	High	A0A140T8Y4	HLA class I histocompatibility antigen, A alpha chain OS=Homo sapiens OX=9606 GN=HLA-A PE=1 SV=1	HLA-A	A0A140T8Y4	0	FALSE	4.613	7	2	2	2	2	371	41.6	6.54					28	0					3	4					1	1					1	1	other biological processes	plasma membrane;other membranes;ER/Golgi;other cytoplasmic organelle;other cell component		Pf00129, Pf06623, Pf07654	[GO:0005886]; GO:0016020; GO:0071944; GO:0110165; GO:0005575 [GO:0006955]; GO:0002376; GO:0050896; GO:0008150 [GO:0009986]; GO:0110165; GO:0005575 [GO:0012507]; GO:0030658; GO:0030662; GO:0030134; GO:0030659; GO:0098588; GO:0030133; GO:0030135; GO:0012506; GO:0031410; GO:0031090; GO:0012505; GO:0031982; GO:0097708; GO:0005737; GO:0016020; GO:0043227; GO:0110165; GO:0043231; GO:0005622; GO:0043226…		ENSG00000206505
FALSE	Master Protein	High	P31025	Lipocalin-1 OS=Homo sapiens OX=9606 GN=LCN1 PE=1 SV=1	LCN1	hsa:3933; P31025; Q5T8A1	0	FALSE	21.295	24	5	6	18	5	176	19.2	5.58	23	195	0	40	145		9	17	9	9	17		2	3	1	2	3		2	7	1	3	5		protein metabolism;other biological processes	non-structural extracellular	signal transduction activity or receptor binding;enzyme regulator activity;other molecular function	Pf00061	[GO:0004869]; GO:0004866; GO:0030414; GO:0061135; GO:0004857; GO:0061134; GO:0030234; GO:0140678; GO:0098772; GO:0003674 [GO:0005102]; GO:0005515; GO:0005488; GO:0003674 [GO:0005576]; GO:0110165; GO:0005575 [GO:0005615]; GO:0110165; GO:0005576; GO:0005575 [GO:0006508]; GO:0019538; GO:0043170; GO:0044238; GO:1901564; GO:0071704; GO:0008152; GO:0006807; GO:0008150 [GO:0008270]; GO:0046914; GO:00468…	3933	ENSG00000160349
FALSE	Master Protein	High	Q13093	Platelet-activating factor acetylhydrolase OS=Homo sapiens OX=9606 GN=PLA2G7 PE=1 SV=1	PLA2G7	A5HTT5; hsa:7941; Q13093; Q15692; Q5VTT1; Q8IVA2	0	FALSE	6.841	5	3	3	4	3	441	50	7.56	23			0	18		2			2	3		1			1	2		1			1	2		cell organization and biogenesis;protein metabolism;other metabolic processes;other biological processes	non-structural extracellular	other molecular function	Pf03403	[GO:0003847]; GO:0052689; GO:0016788; GO:0016787; GO:0003824; GO:0003674 [GO:0005543]; GO:0008289; GO:0005488; GO:0003674 [GO:0005576]; GO:0110165; GO:0005575 [GO:0016486]; GO:0006518; GO:0042445; GO:0140448; GO:0043603; GO:1901564; GO:0008152; GO:0010817; GO:0016485; GO:0006807; GO:0071704; GO:0008150; GO:0065008; GO:0006508; GO:0051604; GO:0065007; GO:0019538; GO:0010467; GO:0043170; GO:0044238…	7941	ENSG00000146070	WP2865; WP4754; WP5149
FALSE	Master Protein	High	P02647	Apolipoprotein A-I OS=Homo sapiens OX=9606 GN=APOA1 PE=1 SV=1	APOA1	A8K866; hsa:335; P02647; Q6LDN9; Q6Q785; Q9UCS8; Q9UCT8	0	FALSE	249.777	79	30	32	1368	29	267	30.8	5.76	4666	5224	6074	3770	4550	5520	28	33	42	28	30	42	8	11	15	9	10	13	200	309	231	173	252	203	cell cycle OR cell proliferation;cell organization and biogenesis;protein metabolism;other metabolic processes;transport;developmental processes;signal transduction;other biological processes	non-structural extracellular;plasma membrane;other membranes;cytosol;ER/Golgi;other cytoplasmic organelle;other cell component	signal transduction activity or receptor binding;transporter activity;enzyme regulator activity;other molecular function	Pf01442	[GO:0001540]; GO:0042277; GO:0033218; GO:0005488; GO:0003674 [GO:0001932]; GO:0031399; GO:0042325; GO:0051246; GO:0019220; GO:0051171; GO:0060255; GO:0080090; GO:0051174; GO:0019222; GO:0031323; GO:0050789; GO:0050794; GO:0065007; GO:0008150 [GO:0001935]; GO:0050673; GO:0008283; GO:0009987; GO:0008150 [GO:0002719]; GO:0001818; GO:0002701; GO:0002718; GO:0001817; GO:0010629; GO:0051241; GO:0002698…	335	ENSG00000118137	WP15; WP1533; WP176; WP2806; WP2878; WP2882; WP3942; WP430; WP5108; WP5109; WP5110; WP5111; WP5112; WP5304; WP5333
FALSE	Master Protein	High	P60709	Actin, cytoplasmic 1 OS=Homo sapiens OX=9606 GN=ACTB PE=1 SV=1	ACTB	hsa:60; P02570; P60709; P70514; P99021; Q11211; Q64316; Q75MN2; Q96B34; Q96HG5	0	FALSE	109.407	46	13	18	79	4	375	41.7	5.48	439	111	163	278	127	189	18	13	18	18	10	10	7	4	3	6	3	2	24	14	11	11	14	5	cell organization and biogenesis;developmental processes;other biological processes	plasma membrane;other membranes;cytosol;cytoskeleton;nucleus;other cell component	cytoskeletal activity;other molecular function	Pf00022	[GO:0000079]; GO:0071900; GO:1904029; GO:0045859; GO:0051726; GO:0001932; GO:0043549; GO:0050794; GO:0031399; GO:0042325; GO:0051338; GO:0050789; GO:0051246; GO:0019220; GO:0050790; GO:0065007; GO:0051171; GO:0060255; GO:0080090; GO:0051174; GO:0065009; GO:0008150; GO:0019222; GO:0031323 [GO:0000776]; GO:0043232; GO:0099080; GO:0000779; GO:0043228; GO:0043229; GO:0110165; GO:0000775; GO:0000793; …	60	ENSG00000075624	WP2118; WP2272; WP2636; WP289; WP306; WP314; WP4217; WP4298; WP4321; WP4534; WP4879; WP5087; WP51; WP5115
FALSE	Master Protein	High	Q08830	Fibrinogen-like protein 1 OS=Homo sapiens OX=9606 GN=FGL1 PE=1 SV=3	FGL1	A6NKU4; hsa:2267; Q08830; Q4PJH9; Q53YF1; Q8NG32; Q96KW6; Q96QM6	0	FALSE	20.885	20	6	6	18	6	312	36.4	5.87	85	55	28	14	52	17	6	7	4	6	11	4	2	2	1	2	3	1	2	4	2	2	7	1	cell adhesion;cell cycle OR cell proliferation;stress response;developmental processes;other biological processes	non-structural extracellular;extracellular matrix	signal transduction activity or receptor binding	Pf00147	[GO:0002250]; GO:0006955; GO:0002376; GO:0050896; GO:0008150 [GO:0005102]; GO:0005515; GO:0005488; GO:0003674 [GO:0005576]; GO:0110165; GO:0005575 [GO:0005577]; GO:0032991; GO:0005615; GO:0005575; GO:0110165; GO:0005576 [GO:0005615]; GO:0110165; GO:0005576; GO:0005575 [GO:0007160]; GO:0031589; GO:0007155; GO:0009987; GO:0008150 [GO:0050776]; GO:0002682; GO:0048583; GO:0050789; GO:0065007; GO:0008…	2267	ENSG00000104760
FALSE	Master Protein	High	P08123	Collagen alpha-2(I) chain OS=Homo sapiens OX=9606 GN=COL1A2 PE=1 SV=7	COL1A2	hsa:1278; P02464; P08123; Q13897; Q13997; Q13998; Q14038; Q14057; Q15177; Q15947; Q16480; Q16511; Q7Z5S6; Q9UEB6; Q9UEF9; Q9UM83; Q9UMI1; Q9UML5; Q9UMM6; Q9UPH0	0	FALSE	43.12	6	7	8	17	7	1366	129.2	8.95	69	76	42	49	56	25	4	2	1	1	1	1	4	3	1	1	2	1	5	5	2	2	2	1	cell organization and biogenesis;other metabolic processes;developmental processes;signal transduction;other biological processes	non-structural extracellular;extracellular matrix;ER/Golgi	extracellular structural activity;other molecular function	Pf01391, Pf01410	[GO:0001501]; GO:0048731; GO:0048856; GO:0007275; GO:0032502; GO:0032501; GO:0008150 [GO:0001568]; GO:0048856; GO:0001944; GO:0032502; GO:0048731; GO:0072359; GO:0008150; GO:0007275; GO:0032501 [GO:0002020]; GO:0019899; GO:0005515; GO:0005488; GO:0003674 [GO:0005201]; GO:0005198; GO:0003674 [GO:0005584]; GO:0005583; GO:0005581; GO:0098643; GO:0032991; GO:0098644; GO:0099512; GO:0005575; GO:009908…	1278	ENSG00000164692	WP2911; WP306; WP366; WP3932; WP4172; WP453; WP4754; WP4786; WP5036; WP5097; WP5144
FALSE	Master Protein	High	P04040	Catalase OS=Homo sapiens OX=9606 GN=CAT PE=1 SV=3	CAT	A8K6C0; B2RCZ9; D3DR07; hsa:847; P04040; Q2M1U4; Q4VXX5; Q9BWT9; Q9UC85	0	FALSE	48.78	28	10	10	22	10	527	59.7	7.39	130	115	115	114	58	39	7	6	15	7	3	6	3	3	4	3	2	2	4	5	4	5	2	2	protein metabolism;other metabolic processes;stress response;developmental processes;other biological processes	non-structural extracellular;other membranes;cytosol;mitochondrion;other cytoplasmic organelle;other cell component	other molecular function	Pf00199, Pf06628	[GO:0000302]; GO:0006979; GO:1901700; GO:0006950; GO:0042221; GO:0050896; GO:0008150 [GO:0001657]; GO:0072164; GO:0035295; GO:0072163; GO:0048856; GO:0007275; GO:0072073; GO:0001823; GO:0032502; GO:0032501; GO:0060429; GO:0001822; GO:0008150; GO:0009888; GO:0048513; GO:0072001; GO:0048731 [GO:0001666]; GO:0006950; GO:0036293; GO:0050896; GO:0070482; GO:0008150; GO:0009628 [GO:0004046]; GO:0016811…	847	ENSG00000121691	WP15; WP176; WP2447; WP408; WP465; WP4673; WP5233; WP710
FALSE	Master Protein	High	E7EW14	Phospholipase A1 (Fragment) OS=Homo sapiens OX=9606 GN=LPL PE=1 SV=1	LPL	E7EW14	0	FALSE	7.624	18	2	2	3	2	115	12.9	6.14	15			32			11			18			1			2			1			2			other metabolic processes	non-structural extracellular	other molecular function	Pf00151	[GO:0004465]; GO:0004806; GO:0016298; GO:0052689; GO:0016788; GO:0016787; GO:0003824; GO:0003674 [GO:0005576]; GO:0110165; GO:0005575 [GO:0006629]; GO:0044238; GO:0071704; GO:0008152; GO:0008150		ENSG00000175445	WP1982; WP2059; WP3601; WP3942; WP4522; WP5102; WP5108; WP5109; WP5110; WP5111; WP5112; WP5124; WP5304
FALSE	Master Protein	High	P01040	Cystatin-A OS=Homo sapiens OX=9606 GN=CSTA PE=1 SV=1	CSTA	hsa:1475; P01040; Q6IB90	0	FALSE	23.706	66	5	5	11	5	98	11	5.5	17	67	17	22	48	0	7	27	40	7	27	21	1	2	2	1	2	1	1	4	2	1	2	1	cell adhesion;protein metabolism;other metabolic processes;other biological processes	non-structural extracellular;plasma membrane;cytosol;nucleus;other cell component	enzyme regulator activity;other molecular function	Pf00031	[GO:0001533]; GO:0005886; GO:0016020; GO:0071944; GO:0110165; GO:0005575 [GO:0002020]; GO:0019899; GO:0005515; GO:0005488; GO:0003674 [GO:0004869]; GO:0004866; GO:0030414; GO:0061135; GO:0004857; GO:0061134; GO:0030234; GO:0140678; GO:0098772; GO:0003674 [GO:0005615]; GO:0110165; GO:0005576; GO:0005575 [GO:0005654]; GO:0110165; GO:0031981; GO:0005575; GO:0070013; GO:0005634; GO:0043233; GO:004322…	1475	ENSG00000121552	WP5346
FALSE	Master Protein	High	P04075	Fructose-bisphosphate aldolase A OS=Homo sapiens OX=9606 GN=ALDOA PE=1 SV=2	ALDOA	B4DXI7; hsa:226; P04075; Q6FH76; Q6FI10; Q96B15; Q9BWD9; Q9UCN2	0	FALSE	46.759	33	11	11	17	11	364	39.4	8.09	151	92	43	107	104		12	10	12	8	4		6	3	2	4	1		6	3	2	4	2		cell organization and biogenesis;other metabolic processes;other biological processes	non-structural extracellular;cytosol;cytoskeleton;other cell component	cytoskeletal activity;other molecular function	Pf00274	[GO:0003779]; GO:0008092; GO:0005515; GO:0005488; GO:0003674 [GO:0004332]; GO:0016832; GO:0016830; GO:0016829; GO:0003824; GO:0003674 [GO:0005576]; GO:0110165; GO:0005575 [GO:0005829]; GO:0110165; GO:0005737; GO:0005575; GO:0005622 [GO:0006000]; GO:0019318; GO:0005996; GO:0005975; GO:0044281; GO:0044238; GO:0071704; GO:0008152; GO:0008150 [GO:0006096]; GO:0006090; GO:0006091; GO:0016052; GO:00193…	226	ENSG00000149925	WP3888; WP4018; WP4629; WP4949; WP534; WP5355; WP706
FALSE	Master Protein	High	P47929	Galectin-7 OS=Homo sapiens OX=9606 GN=LGALS7 PE=1 SV=2	LGALS7; LGALS7B	hsa:3963; hsa:653499; P47929; Q6IB87	0	FALSE	7.869	14	2	2	3	2	136	15.1	7.62	0	56			23		6	8			8		1	1			1		1	1			1		cell adhesion;other biological processes	non-structural extracellular;nucleus;other cell component	other molecular function	Pf00337	[GO:0005615]; GO:0110165; GO:0005576; GO:0005575 [GO:0005634]; GO:0043231; GO:0043227; GO:0043229; GO:0043226; GO:0005622; GO:0110165; GO:0005575 [GO:0005737]; GO:0110165; GO:0005622; GO:0005575 [GO:0006915]; GO:0012501; GO:0008219; GO:0009987; GO:0008150 [GO:0007157]; GO:0098742; GO:0098609; GO:0007155; GO:0009987; GO:0008150 [GO:0030246]; GO:0005488; GO:0003674	3963; 653499	ENSG00000178934; ENSG00000205076; ENSG00000282902; ENSG00000283082
FALSE	Master Protein	High	M0R1V7	Ubiquitin A-52 residue ribosomal protein fusion product 1 (Fragment) OS=Homo sapiens OX=9606 GN=UBA52 PE=1 SV=1	UBA52	M0R1V7	0	FALSE	9.295	40	2	2	5	2	63	7.1	5.36	48		17	60		27	14		25	14		25	1		1	1		1	1		1	2		1				Pf00240			ENSG00000221983
FALSE	Master Protein	High	P01009	Alpha-1-antitrypsin OS=Homo sapiens OX=9606 GN=SERPINA1 PE=1 SV=3	SERPINA1	A6PX14; B2RDQ8; P01009; Q0PVP5; Q13672; Q53XB8; Q5U0M1; Q7M4R2; Q86U18; Q86U19; Q96BF9; Q96ES1; Q9P1P0; Q9UCE6; Q9UCM3	0	FALSE	211.263	59	22	24	318	22	418	46.7	5.59	417	2008	644	455	2557	296	10	27	23	15	27	23	6	10	6	8	10	6	33	89	31	32	102	31	stress response	non-structural extracellular;other membranes;ER/Golgi;other cell component	enzyme regulator activity;other molecular function	Pf00079	[GO:0002020]; GO:0019899; GO:0005515; GO:0005488; GO:0003674 [GO:0004867]; GO:0004866; GO:0030414; GO:0061135; GO:0004857; GO:0061134; GO:0030234; GO:0140678; GO:0098772; GO:0003674 [GO:0005576]; GO:0110165; GO:0005575 [GO:0005615]; GO:0110165; GO:0005576; GO:0005575 [GO:0005783]; GO:0043231; GO:0005737; GO:0012505; GO:0043227; GO:0043229; GO:0110165; GO:0005622; GO:0043226; GO:0005575 [GO:000578…	5265	ENSG00000197249	WP2882; WP2884; WP3624; WP3632; WP3896; WP558
FALSE	Master Protein	High	P00918	Carbonic anhydrase 2 OS=Homo sapiens OX=9606 GN=CA2 PE=1 SV=2	CA2	B2R7G8; hsa:760; P00918; Q6FI12; Q96ET9	0	FALSE	13.96	18	4	4	7	4	260	29.2	7.4	0	53	32		51	0	5	7	6		7	6	1	2	1		2	1	1	2	1		2	1	other metabolic processes;transport;signal transduction;other biological processes	plasma membrane;other membranes;cytosol;other cell component	other molecular function	Pf00194	[GO:0002009]; GO:0048729; GO:0060429; GO:0009653; GO:0009888; GO:0032502; GO:0048856; GO:0008150 [GO:0004064]; GO:0052689; GO:0016788; GO:0016787; GO:0003824; GO:0003674 [GO:0004089]; GO:0016836; GO:0016835; GO:0016829; GO:0003824; GO:0003674 [GO:0005737]; GO:0110165; GO:0005622; GO:0005575 [GO:0005829]; GO:0110165; GO:0005737; GO:0005575; GO:0005622 [GO:0005886]; GO:0016020; GO:0071944; GO:01101…	760	ENSG00000104267	WP4917
FALSE	Master Protein	High	P22792	Carboxypeptidase N subunit 2 OS=Homo sapiens OX=9606 GN=CPN2 PE=1 SV=3	CPN2	B2RPE7; hsa:1370; P22792; Q86SU4; Q8N5V4	0	FALSE	52.894	17	9	9	114	9	545	60.5	5.99	105	489	296	100	529	280	3	8	6	2	8	6	2	5	2	1	5	2	6	40	14	3	38	13	other biological processes	non-structural extracellular;extracellular matrix	enzyme regulator activity	Pf13855	[GO:0005576]; GO:0110165; GO:0005575 [GO:0005615]; GO:0110165; GO:0005576; GO:0005575 [GO:0030234]; GO:0098772; GO:0003674 [GO:0031012]; GO:0030312; GO:0110165; GO:0071944; GO:0005575 [GO:0050821]; GO:0031647; GO:0065008; GO:0065007; GO:0008150	1370	ENSG00000178772
FALSE	Master Protein	High	P36955	Pigment epithelium-derived factor OS=Homo sapiens OX=9606 GN=SERPINF1 PE=1 SV=4	SERPINF1	F1T092; hsa:5176; P36955; Q13236; Q2TU83; Q96CT1; Q96R01; Q9BWA4	0	FALSE	136.134	38	14	15	175	14	418	46.3	6.38	159	804	1052	185	780	1145	6	10	24	4	10	24	3	4	7	2	4	7	9	34	48	6	27	51	cell cycle OR cell proliferation;developmental processes;other biological processes	non-structural extracellular;extracellular matrix;other cell component	enzyme regulator activity	Pf00079	[GO:0001822]; GO:0048513; GO:0072001; GO:0048856; GO:0048731; GO:0032502; GO:0007275; GO:0008150; GO:0032501 [GO:0004867]; GO:0004866; GO:0030414; GO:0061135; GO:0004857; GO:0061134; GO:0030234; GO:0140678; GO:0098772; GO:0003674 [GO:0005576]; GO:0110165; GO:0005575 [GO:0005604]; GO:0062023; GO:0031012; GO:0030312; GO:0110165; GO:0071944; GO:0005575 [GO:0007614]; GO:0007613; GO:0007611; GO:000761…	5176	ENSG00000132386	WP4258; WP428; WP4336; WP4786; WP4941; WP5087; WP5205
FALSE	Master Protein	High	P08519	Apolipoprotein(a) OS=Homo sapiens OX=9606 GN=LPA PE=1 SV=2	LPA	hsa:4018; P08519; Q5VTD7; Q9UD88	0	FALSE	13.365	6	4	4	5	4	2040	226.4	6.07	75	0		31			5	1		4			3	1		1			3	1		1			protein metabolism;other metabolic processes;transport;other biological processes	non-structural extracellular	signal transduction activity or receptor binding;enzyme regulator activity;other molecular function	Pf00051, Pf00089	[GO:0001968]; GO:0005515; GO:0005488; GO:0003674 [GO:0004175]; GO:0008233; GO:0016787; GO:0140096; GO:0003824; GO:0003674 [GO:0004252]; GO:0004175; GO:0008236; GO:0008233; GO:0017171; GO:0016787; GO:0140096; GO:0003824; GO:0003674 [GO:0004866]; GO:0030414; GO:0061135; GO:0004857; GO:0061134; GO:0030234; GO:0140678; GO:0098772; GO:0003674 [GO:0005102]; GO:0005515; GO:0005488; GO:0003674 [GO:000557…	4018	ENSG00000198670	WP5304; WP5323
FALSE	Master Protein	High	A0A0B4J1U7	Immunoglobulin heavy variable 6-1 OS=Homo sapiens OX=9606 GN=IGHV6-1 PE=3 SV=1	IGHV6-1	A0A0B4J1U7	0	FALSE	6.342	16	2	2	4	2	121	13.5	9.2	37	0		32			7	8		7			1	1		1			1	1		2			other biological processes	non-structural extracellular;plasma membrane;other membranes;other cell component	other molecular function	Pf07686	[GO:0003823]; GO:0005488; GO:0003674 [GO:0005576]; GO:0110165; GO:0005575 [GO:0005886]; GO:0016020; GO:0071944; GO:0110165; GO:0005575 [GO:0016064]; GO:0019724; GO:0002449; GO:0002460; GO:0002443; GO:0002250; GO:0002252; GO:0006955; GO:0002376; GO:0050896; GO:0008150 [GO:0019814]; GO:0032991; GO:0005575		ENSG00000211933; ENSG00000282745
FALSE	Master Protein	High	Q15113	Procollagen C-endopeptidase enhancer 1 OS=Homo sapiens OX=9606 GN=PCOLCE PE=1 SV=2	PCOLCE	B2R9E1; hsa:5118; O14550; Q15113	0	FALSE	30.343	18	5	5	13	5	449	47.9	7.43	71	47	20	59	0	22	3	11	4	3	7	4	1	3	1	1	2	1	1	5	2	1	2	2	protein metabolism;other metabolic processes		enzyme regulator activity;other molecular function	Pf00431, Pf01759	[GO:0005518]; GO:0044877; GO:0005488; GO:0003674 [GO:0006508]; GO:0019538; GO:0043170; GO:0044238; GO:1901564; GO:0071704; GO:0008152; GO:0006807; GO:0008150 [GO:0008201]; GO:0005539; GO:1901681; GO:0097367; GO:0005488; GO:0003674 [GO:0016504]; GO:0008047; GO:0061134; GO:0030234; GO:0140677; GO:0098772; GO:0003674 [GO:0032964]; GO:0009058; GO:0032963; GO:0008152; GO:0008150	5118	ENSG00000106333
FALSE	Master Protein	High	E6Y365	MET proto-oncogene, receptor tyrosine kinase OS=Homo sapiens OX=9606 GN=MET PE=1 SV=1	MET	E6Y365; H7C174	0	FALSE	13.029	3	3	3	3	3	934	104.2	7.46		38						3						3						3					signal transduction	other membranes	other molecular function	Pf01403, Pf01437, Pf01833	[GO:0016020]; GO:0110165; GO:0005575 [GO:0017154]; GO:0004888; GO:0071526; GO:0038023; GO:0007166; GO:0060089; GO:0007165; GO:0003674; GO:0009987; GO:0050794; GO:0007154; GO:0023052; GO:0051716; GO:0008150; GO:0050789; GO:0050896; GO:0065007	4233	ENSG00000105976	WP2261; WP2870; WP306; WP313; WP366; WP3932; WP4172; WP4205; WP4223; WP4540; WP4541; WP4806; WP5087; WP5362
FALSE	Master Protein	High	P00488	Coagulation factor XIII A chain OS=Homo sapiens OX=9606 GN=F13A1 PE=1 SV=5	F13A1	hsa:2162; P00488; Q59HA7; Q8N6X2; Q96P24; Q9BX29	0	FALSE	169.559	34	23	29	118	23	732	83.2	6	617	124	700	584	83	595	12	5	18	12	5	15	10	3	10	10	3	8	29	7	29	25	5	23	protein metabolism;other metabolic processes;stress response	non-structural extracellular;other cell component	other molecular function	Pf00868, Pf00927, Pf01841	[GO:0003810]; GO:0016755; GO:0140096; GO:0016746; GO:0003824; GO:0016740; GO:0003674 [GO:0005576]; GO:0110165; GO:0005575 [GO:0005615]; GO:0110165; GO:0005576; GO:0005575 [GO:0007596]; GO:0007599; GO:0050817; GO:0042060; GO:0050878; GO:0032501; GO:0009611; GO:0065008; GO:0008150; GO:0006950; GO:0065007; GO:0050896 [GO:0018149]; GO:0036211; GO:0019538; GO:0043412; GO:0043170; GO:0044238; GO:190156…	2162	ENSG00000124491	WP2806
FALSE	Master Protein	High	P02747	Complement C1q subcomponent subunit C OS=Homo sapiens OX=9606 GN=C1QC PE=1 SV=3	C1QC	hsa:714; P02747; Q7Z502; Q96DL2; Q96H05	0	FALSE	53.141	26	6	6	121	6	245	25.8	8.41	632	769		477	939		14	17		14	16		3	4		3	3		21	42		23	35		cell organization and biogenesis;stress response;other biological processes	non-structural extracellular;other cell component		Pf00386, Pf01391	[GO:0005576]; GO:0110165; GO:0005575 [GO:0005581]; GO:0032991; GO:0005575 [GO:0005602]; GO:0032991; GO:0005576; GO:0005575; GO:0110165 [GO:0006955]; GO:0002376; GO:0050896; GO:0008150 [GO:0006958]; GO:0006956; GO:0002455; GO:0002252; GO:0002253; GO:0006959; GO:0016064; GO:0002376; GO:0050778; GO:0006955; GO:0019724; GO:0008150; GO:0002684; GO:0048584; GO:0050776; GO:0050896; GO:0002449; GO:000246…	714	ENSG00000159189	WP2328; WP3896; WP3937; WP3941; WP3945; WP5090; WP545; WP558
FALSE	Master Protein	High	Q01459	Di-N-acetylchitobiase OS=Homo sapiens OX=9606 GN=CTBS PE=1 SV=1	CTBS	hsa:1486; Q01459; Q5VX50	0	FALSE	21.571	13	4	4	9	4	385	43.7	6.64	21	14		25	36	53	2	7		2	7	4	1	2		1	2	1	1	3		1	3	1	other metabolic processes	other cytoplasmic organelle	other molecular function	Pf00704	[GO:0004568]; GO:0004553; GO:0016798; GO:0016787; GO:0003824; GO:0003674 [GO:0005764]; GO:0000323; GO:0005773; GO:0043231; GO:0005737; GO:0043227; GO:0043229; GO:0110165; GO:0005622; GO:0043226; GO:0005575 [GO:0006032]; GO:0006026; GO:0006030; GO:1901072; GO:0006022; GO:0009057; GO:1901136; GO:1901565; GO:1901071; GO:0046348; GO:0043170; GO:1901135; GO:1901564; GO:1901575; GO:0006040; GO:0071704;…	1486	ENSG00000117151
FALSE	Master Protein	High	Q92820	Gamma-glutamyl hydrolase OS=Homo sapiens OX=9606 GN=GGH PE=1 SV=2	GGH	hsa:8836; Q92820	0	FALSE	82.507	37	12	13	44	12	318	35.9	7.11	45	135	170	0	167	188	7	19	17	7	19	17	2	7	4	2	6	4	4	12	6	2	13	7	other metabolic processes	non-structural extracellular;other cytoplasmic organelle;other cell component	other molecular function	Pf00117, Pf07722	[GO:0005576]; GO:0110165; GO:0005575 [GO:0005615]; GO:0110165; GO:0005576; GO:0005575 [GO:0005773]; GO:0043231; GO:0005737; GO:0043227; GO:0043229; GO:0110165; GO:0005622; GO:0043226; GO:0005575 [GO:0008238]; GO:0008233; GO:0016787; GO:0140096; GO:0003824; GO:0003674 [GO:0008242]; GO:0008233; GO:0016787; GO:0140096; GO:0003824; GO:0003674 [GO:0034722]; GO:0008234; GO:0008242; GO:0008233; GO:00167…	8836	ENSG00000137563	WP1601
FALSE	Master Protein	High	P31944	Caspase-14 OS=Homo sapiens OX=9606 GN=CASP14 PE=1 SV=2	CASP14	O95823; P31944; Q3SYC9	0	FALSE	22.741	19	4	5	9	4	242	27.7	5.58	87		38	91		72	8		5	8		11	2		1	2		2	3		1	3		2	protein metabolism;other biological processes	plasma membrane;cytosol;cytoskeleton;mitochondrion;nucleus;other cell component	other molecular function	Pf00656	[GO:0001533]; GO:0005886; GO:0016020; GO:0071944; GO:0110165; GO:0005575 [GO:0004197]; GO:0004175; GO:0008234; GO:0008233; GO:0016787; GO:0140096; GO:0003824; GO:0003674 [GO:0005634]; GO:0043231; GO:0043227; GO:0043229; GO:0043226; GO:0005622; GO:0110165; GO:0005575 [GO:0005654]; GO:0110165; GO:0031981; GO:0005575; GO:0070013; GO:0005634; GO:0043233; GO:0043229; GO:0043231; GO:0031974; GO:0043226…	23581	ENSG00000105141	WP2877
FALSE	Master Protein	High	P03951	Coagulation factor XI OS=Homo sapiens OX=9606 GN=F11 PE=1 SV=1	F11	D3DP64; hsa:2160; P03951; Q4W5C2; Q9Y495	0	FALSE	63.352	23	12	13	45	12	625	70.1	8.1	217	188	83	199	164	31	8	5	9	8	4	6	5	3	3	5	2	2	13	8	6	10	5	3	protein metabolism;other metabolic processes;stress response;other biological processes	non-structural extracellular;plasma membrane;other membranes	other molecular function	Pf00024, Pf00089	[GO:0004252]; GO:0004175; GO:0008236; GO:0008233; GO:0017171; GO:0016787; GO:0140096; GO:0003824; GO:0003674 [GO:0005576]; GO:0110165; GO:0005575 [GO:0005615]; GO:0110165; GO:0005576; GO:0005575 [GO:0005886]; GO:0016020; GO:0071944; GO:0110165; GO:0005575 [GO:0007596]; GO:0007599; GO:0050817; GO:0042060; GO:0050878; GO:0032501; GO:0009611; GO:0065008; GO:0008150; GO:0006950; GO:0065007; GO:005089…	2160	ENSG00000088926	WP272
FALSE	Master Protein	High	P12830	Cadherin-1 OS=Homo sapiens OX=9606 GN=CDH1 PE=1 SV=3	CDH1	A8K1U7; hsa:999; P12830; Q13799; Q14216; Q15855; Q16194; Q4PJ14; Q9UII8	0	FALSE	8.352	2	2	2	3	2	882	97.4	4.73	54			49	0		1			1	1		1			1	1		1			1	1		cell adhesion;cell organization and biogenesis;developmental processes;other biological processes	non-structural extracellular;plasma membrane;other membranes;cytoskeleton;ER/Golgi;other cytoplasmic organelle;other cell component	cytoskeletal activity;other molecular function	Pf00028, Pf01049, Pf08758	[GO:0000902]; GO:0009653; GO:0032502; GO:0048856; GO:0008150 [GO:0005509]; GO:0046872; GO:0043169; GO:0043167; GO:0036094; GO:0005488; GO:0003674 [GO:0005576]; GO:0110165; GO:0005575 [GO:0005768]; GO:0031410; GO:0012505; GO:0097708; GO:0005737; GO:0110165; GO:0031982; GO:0043231; GO:0005622; GO:0005575; GO:0043227; GO:0043229; GO:0043226 [GO:0005802]; GO:0098791; GO:0031984; GO:0005794; GO:011016…	999	ENSG00000039068	WP2064; WP2272; WP2813; WP2815; WP2828; WP3527; WP3969; WP4155; WP4239; WP4534; WP4540; WP4541; WP4659; WP4685; WP5087; WP5097; WP5300; WP5352; WP5353; WP5417
FALSE	Master Protein	High	P06732	Creatine kinase M-type OS=Homo sapiens OX=9606 GN=CKM PE=1 SV=2	CKM	hsa:1158; P06732; Q96QL9	0	FALSE	14.372	16	5	5	9	5	381	43.1	7.25		35	0		23	0		8	6		6	3		3	1		2	1		4	1		3	1	other metabolic processes	non-structural extracellular;cytosol	kinase activity;other molecular function	Pf00217, Pf02807	[GO:0004111]; GO:0016301; GO:0016775; GO:0016772; GO:0016740; GO:0003824; GO:0003674 [GO:0005524]; GO:0032559; GO:0035639; GO:0030554; GO:0032555; GO:0043168; GO:1901265; GO:1901363; GO:0017076; GO:0032553; GO:0043167; GO:0097159; GO:0036094; GO:0000166; GO:0097367; GO:0005488; GO:0003674 [GO:0005615]; GO:0110165; GO:0005576; GO:0005575 [GO:0005829]; GO:0110165; GO:0005737; GO:0005575; GO:0005622…	1158	ENSG00000104879
FALSE	Master Protein	High	Q6EMK4	Vasorin OS=Homo sapiens OX=9606 GN=VASN PE=1 SV=1	VASN	hsa:114990; Q6EMK4; Q6UXL4; Q6UXL5; Q96CX1	0	FALSE	41.917	10	5	5	24	5	673	71.7	7.39	106	88	47	63	122	46	3	4	2	3	4	2	2	2	1	2	2	1	6	3	2	5	7	1	stress response;other biological processes	non-structural extracellular;extracellular matrix;plasma membrane;other membranes;mitochondrion;other cell component	other molecular function	Pf00008, Pf13855	[GO:0005615]; GO:0110165; GO:0005576; GO:0005575 [GO:0005739]; GO:0043231; GO:0005737; GO:0043227; GO:0043229; GO:0110165; GO:0005622; GO:0043226; GO:0005575 [GO:0005886]; GO:0016020; GO:0071944; GO:0110165; GO:0005575 [GO:0009986]; GO:0110165; GO:0005575 [GO:0010719]; GO:0010717; GO:0045596; GO:0051241; GO:0045595; GO:0048523; GO:0051093; GO:0048519; GO:0051239; GO:0050793; GO:0050794; GO:005078…	114990	ENSG00000168140; ENSG00000274334
FALSE	Master Protein	High	Q15485	Ficolin-2 OS=Homo sapiens OX=9606 GN=FCN2 PE=1 SV=2	FCN2	A6NFG7; A8K478; hsa:2220; Q15485; Q6IS69; Q7M4P4; Q9UC57	0	FALSE	23.06	18	4	5	24	4	313	34	6.77	74	82	69	98	59	157	3	3	12	3	3	12	1	1	2	1	1	2	3	5	3	5	3	5	protein metabolism;stress response;transport;signal transduction;other biological processes	non-structural extracellular;extracellular matrix;plasma membrane;other membranes;other cell component	signal transduction activity or receptor binding;other molecular function	Pf00147, Pf01391	[GO:0001867]; GO:0006956; GO:0045087; GO:0002252; GO:0002253; GO:0006959; GO:0006955; GO:0140546; GO:0002376; GO:0050778; GO:0050896; GO:0098542; GO:0008150; GO:0002684; GO:0048584; GO:0050776; GO:0006952; GO:0051707; GO:0002682; GO:0048518; GO:0048583; GO:0006950; GO:0043207; GO:0044419; GO:0050789; GO:0009605; GO:0009607; GO:0065007 [GO:0002752]; GO:0002220; GO:0002221; GO:0002429; GO:0002758; …	2220	ENSG00000160339	WP2806; WP5090
FALSE	Master Protein	High	A0A8Q3WL79	Complement C8 alpha chain OS=Homo sapiens OX=9606 GN=C8A PE=1 SV=1	C8A	A0A8Q3WL79	0	FALSE	168.944	38	16	27	129	16	584	65	6.6	528	462	231	584	566	373	16	5	19	14	5	14	8	3	6	7	2	5	25	21	16	22	23	22	stress response;other biological processes	non-structural extracellular;plasma membrane;other membranes		Pf00057, Pf00090, Pf01823, Pf21195	[GO:0005576]; GO:0110165; GO:0005575 [GO:0005579]; GO:0046930; GO:0098797; GO:0098796; GO:0005886; GO:0032991; GO:0016020; GO:0071944; GO:0005575; GO:0110165 [GO:0006957]; GO:0006956; GO:0045087; GO:0002252; GO:0002253; GO:0006959; GO:0006955; GO:0140546; GO:0002376; GO:0050778; GO:0050896; GO:0098542; GO:0008150; GO:0002684; GO:0048584; GO:0050776; GO:0006952; GO:0051707; GO:0002682; GO:0048518;…		ENSG00000157131	WP2806; WP5115
FALSE	Master Protein	High	P08697	Alpha-2-antiplasmin OS=Homo sapiens OX=9606 GN=SERPINF2 PE=1 SV=3	SERPINF2	B4E1B7; hsa:5345; P08697; Q8N5U7; Q9UCG2; Q9UCG3	0	FALSE	209.625	56	22	26	303	13	491	54.5	6.29	573	430	885	382	486	954	10	15	35	8	11	27	6	8	9	5	6	8	40	57	63	26	56	61	cell organization and biogenesis;stress response;developmental processes;other biological processes	non-structural extracellular;other cell component	enzyme regulator activity;other molecular function	Pf00079	[GO:0002020]; GO:0019899; GO:0005515; GO:0005488; GO:0003674 [GO:0002034]; GO:0003072; GO:0003081; GO:0097746; GO:0003071; GO:0001990; GO:0003018; GO:0035296; GO:0008015; GO:0003014; GO:0003073; GO:0003044; GO:0050886; GO:0003013; GO:0035150; GO:0003008; GO:0008217; GO:0090066; GO:0032501; GO:0065008; GO:0008150; GO:0065007 [GO:0004866]; GO:0030414; GO:0061135; GO:0004857; GO:0061134; GO:0030234;…	5345	ENSG00000167711; ENSG00000276838	WP272; WP3896; WP558
FALSE	Master Protein	High	F2Z393	Transaldolase OS=Homo sapiens OX=9606 GN=TALDO1 PE=1 SV=1	TALDO1	F2Z393	0	FALSE	10.875	13	4	4	4	4	318	35.3	8.97		0		99	28			3		6	3			1		2	1			1		2	1		other metabolic processes	other cell component	other molecular function	Pf00923	[GO:0004801]; GO:0016744; GO:0016740; GO:0003824; GO:0003674 [GO:0005737]; GO:0110165; GO:0005622; GO:0005575 [GO:0005975]; GO:0044238; GO:0071704; GO:0008152; GO:0008150 [GO:0006098]; GO:0006740; GO:0051156; GO:0006091; GO:0006739; GO:0006796; GO:0019637; GO:1901135; GO:0044237; GO:0006163; GO:0046496; GO:0006793; GO:0071704; GO:0008152; GO:0009987; GO:0009117; GO:0072521; GO:0019362; GO:0008150…		ENSG00000177156	WP1946; WP4290
FALSE	Master Protein	High	P00748	Coagulation factor XII OS=Homo sapiens OX=9606 GN=F12 PE=1 SV=3	F12	hsa:2161; P00748; P78339	0	FALSE	77.929	20	10	10	55	9	615	67.7	7.74	81	200	279	72	130	354	3	10	6	4	9	6	2	5	2	3	4	2	2	11	16	4	8	14	protein metabolism;other metabolic processes;stress response;other biological processes	non-structural extracellular;plasma membrane;other membranes;ER/Golgi	other molecular function	Pf00008, Pf00039, Pf00040, Pf00051, Pf00089	[GO:0002353]; GO:0002254; GO:0002526; GO:0072376; GO:0006954; GO:0051604; GO:0006952; GO:0019538; GO:0010467; GO:0006950; GO:0043170; GO:0044238; GO:1901564; GO:0009059; GO:0050896; GO:0071704; GO:0008152; GO:0006807; GO:0044249; GO:1901576; GO:0008150; GO:0009058; GO:0044237; GO:0009987 [GO:0002542]; GO:0002673; GO:0010954; GO:0002353; GO:0050727; GO:0045862; GO:0070613; GO:1903319; GO:0002254; …	2161	ENSG00000131187	WP272; WP3896; WP4969; WP5036; WP5380; WP558
FALSE	Master Protein	High	P08709	Coagulation factor VII OS=Homo sapiens OX=9606 GN=F7 PE=1 SV=1	F7	B0YJC8; hsa:2155; P08709; Q14339; Q5JVF1; Q5JVF2; Q9UD52; Q9UD53; Q9UD54	0	FALSE	16.88	8	2	2	4	2	466	51.6	7.23		16	62		14			5	3		5			1	1		1			2	1		1		protein metabolism;other metabolic processes;stress response;other biological processes	non-structural extracellular;plasma membrane;other membranes;ER/Golgi;other cell component	signal transduction activity or receptor binding;other molecular function	Pf00008, Pf00089, Pf00594, Pf14670	[GO:0001666]; GO:0006950; GO:0036293; GO:0050896; GO:0070482; GO:0008150; GO:0009628 [GO:0002690]; GO:0002687; GO:0002688; GO:0050921; GO:0002684; GO:0002685; GO:0030335; GO:0050920; GO:0032103; GO:0040017; GO:0002682; GO:0048518; GO:0030334; GO:2000147; GO:0032101; GO:0040012; GO:0048584; GO:0050789; GO:2000145; GO:0048522; GO:0048583; GO:0065007; GO:0050794; GO:0008150 [GO:0004252]; GO:0004175;…	2155	ENSG00000057593	WP15; WP1533; WP176; WP272; WP3896; WP558
FALSE	Master Protein	High	P02745	Complement C1q subcomponent subunit A OS=Homo sapiens OX=9606 GN=C1QA PE=1 SV=2	C1QA	B2R4X2; hsa:712; P02745; Q5T963	0	FALSE	36.401	39	5	6	34	5	245	26	9.11	114	28	128	128		194	4	4	30	9		30	1	1	3	2		3	6	3	9	4		12	cell-cell signaling;cell organization and biogenesis;stress response;developmental processes;other biological processes	non-structural extracellular;other cell component	other molecular function	Pf00386, Pf01391	[GO:0001540]; GO:0042277; GO:0033218; GO:0005488; GO:0003674 [GO:0001774]; GO:0002269; GO:0042116; GO:0061900; GO:0045321; GO:0006954; GO:0002274; GO:0001775; GO:0150076; GO:0002376; GO:0006952; GO:0009987; GO:0032501; GO:0008150; GO:0006950; GO:0050896 [GO:0005576]; GO:0110165; GO:0005575 [GO:0005581]; GO:0032991; GO:0005575 [GO:0005602]; GO:0032991; GO:0005576; GO:0005575; GO:0110165 [GO:000695…	712	ENSG00000173372	WP2328; WP3896; WP3937; WP3941; WP5090; WP545; WP558
FALSE	Master Protein	High	A0A5F9ZHM4	L-lactate dehydrogenase OS=Homo sapiens OX=9606 GN=LDHB PE=1 SV=1	LDHB	A0A5F9ZHM4	0	FALSE	61.765	33	10	11	25	9	341	37.4	6.25	61	108	52	70	63	32	9	11	7	9	11	7	3	3	2	3	3	2	4	7	3	4	5	2	other metabolic processes	cytosol	other molecular function	Pf00056, Pf02866	[GO:0004459]; GO:0004457; GO:0016616; GO:0016614; GO:0016491; GO:0003824; GO:0003674 [GO:0005829]; GO:0110165; GO:0005737; GO:0005575; GO:0005622 [GO:0019752]; GO:0043436; GO:0006082; GO:0044237; GO:0044281; GO:0071704; GO:0008152; GO:0009987; GO:0008150	3945	ENSG00000111716	WP4018; WP534; WP5355
FALSE	Master Protein	High	A0A8Q3SIA1	Sushi domain-containing protein OS=Homo sapiens OX=9606 PE=4 SV=1			0	FALSE	594.357	41	56	65	831	3	1504	169.8	6.64	1842	5183	976	1663	5670	786	11	25	12	9	24	11	17	31	11	15	29	10	96	273	64	87	257	54				Pf00084
FALSE	Master Protein	High	P39060	Collagen alpha-1(XVIII) chain OS=Homo sapiens OX=9606 GN=COL18A1 PE=1 SV=5	COL18A1	A8MVI4; hsa:80781; P39060; Q58EX6; Q6RZ39; Q6RZ40; Q6RZ41; Q8N4S4; Q8WXI5; Q96T70; Q9UK38; Q9Y6Q7; Q9Y6Q8	0	FALSE	35.684	6	7	7	17	7	1754	178.1	6.01	20	108	28		152	41	1	3	3		3	3	1	4	2		4	2	1	4	2		8	2	cell adhesion;cell organization and biogenesis;stress response;developmental processes;other biological processes	extracellular matrix;ER/Golgi;other cell component	extracellular structural activity;other molecular function	Pf01391, Pf01392, Pf06121, Pf06482, Pf20010	[GO:0001501]; GO:0048731; GO:0048856; GO:0007275; GO:0032502; GO:0032501; GO:0008150 [GO:0001525]; GO:0048646; GO:0048514; GO:0032502; GO:0009653; GO:0035239; GO:0001568; GO:0008150; GO:0048856; GO:0035295; GO:0001944; GO:0007275; GO:0048731; GO:0072359; GO:0032501 [GO:0001886]; GO:0003382; GO:0001885; GO:0000902; GO:0002064; GO:0045446; GO:0009653; GO:0048468; GO:0030855; GO:0003158; GO:0032502;…	80781	ENSG00000182871
FALSE	Master Protein	High	P02730	Band 3 anion transport protein OS=Homo sapiens OX=9606 GN=SLC4A1 PE=1 SV=3	SLC4A1	G4V2I6; hsa:6521; P02730; P78487; Q1ZZ45; Q4KKW9; Q4VB84; Q9UCY7; Q9UDJ1	0	FALSE	34.206	13	9	9	12	9	911	101.7	5.19	53	26	31	62	41		6	3	3	3	1		5	2	2	2	1		5	2	2	2	1		cell organization and biogenesis;stress response;transport;other biological processes	plasma membrane;other membranes;cytoskeleton	transporter activity;cytoskeletal activity;other molecular function	Pf00955, Pf07565	[GO:0005452]; GO:0015103; GO:0015297; GO:0015318; GO:0015698; GO:0015291; GO:0022857; GO:0006810; GO:0022804; GO:0005215; GO:0055085; GO:0051234; GO:0003674; GO:0009987; GO:0051179; GO:0008150 [GO:0005886]; GO:0016020; GO:0071944; GO:0110165; GO:0005575 [GO:0006820]; GO:0006811; GO:0006810; GO:0051234; GO:0051179; GO:0008150 [GO:0006821]; GO:0006820; GO:0015698; GO:0006811; GO:0006810; GO:0051234…	6521	ENSG00000004939
FALSE	Master Protein	High	P01019	Angiotensinogen OS=Homo sapiens OX=9606 GN=AGT PE=1 SV=4	AGT	P01019; Q16358; Q16359; Q96F91	0	FALSE	117.766	32	13	16	170	13	476	52	6.09	65	917	1438	62	1153	1332	2	7	29	2	8	24	1	3	11	1	4	9	2	31	56	2	34	45	cell-cell signaling;cell organization and biogenesis;developmental processes;signal transduction;other biological processes	non-structural extracellular;cytosol	signal transduction activity or receptor binding;enzyme regulator activity	Pf00079	[GO:0001558]; GO:0040008; GO:0051128; GO:0050789; GO:0050794; GO:0065007; GO:0008150 [GO:0001819]; GO:0001817; GO:0010628; GO:0051240; GO:0010468; GO:0051239; GO:0010557; GO:0048518; GO:0010556; GO:0050789; GO:0010604; GO:0031328; GO:0031326; GO:0060255; GO:0065007; GO:0009893; GO:0009891; GO:0031325; GO:0009889; GO:0031323; GO:0019222; GO:0008150; GO:0048522; GO:0050794 [GO:0001822]; GO:0048513;…	183	ENSG00000135744	WP1528; WP1544; WP236; WP364; WP4756; WP4883; WP4891; WP4969; WP554; WP727
FALSE	Master Protein	High	O15335	Chondroadherin OS=Homo sapiens OX=9606 GN=CHAD PE=1 SV=2	CHAD	A8K812; hsa:1101; O15335; Q6GTU0; Q96RJ5	0	FALSE	24.491	19	5	5	6	5	359	40.5	9.39		54	64		45	17		7	9		4	4		2	2		1	1		2	2		1	1	developmental processes;other biological processes	non-structural extracellular;extracellular matrix		Pf01462, Pf13855	[GO:0005615]; GO:0110165; GO:0005576; GO:0005575 [GO:0031012]; GO:0030312; GO:0110165; GO:0071944; GO:0005575 [GO:0060348]; GO:0048513; GO:0001501; GO:0048856; GO:0048731; GO:0032502; GO:0007275; GO:0008150; GO:0032501 [GO:1900155]; GO:0051093; GO:1900154; GO:0048519; GO:0050793; GO:0050789; GO:0065007; GO:0008150	1101	ENSG00000136457	WP306; WP3932; WP4172
FALSE	Master Protein	High	P02743	Serum amyloid P-component OS=Homo sapiens OX=9606 GN=APCS PE=1 SV=2	APCS	hsa:325; P02743	0	FALSE	55.891	31	8	8	95	8	223	25.4	6.54	665	501	48	712	658	49	10	22	5	10	22	5	2	6	1	2	5	1	18	25	3	22	25	2	cell organization and biogenesis;protein metabolism;other metabolic processes;stress response;other biological processes	non-structural extracellular	other molecular function	Pf00354	[GO:0001849]; GO:0001846; GO:0001848; GO:0044877; GO:0005515; GO:0005488; GO:0003674 [GO:0002674]; GO:0002673; GO:0050728; GO:0050727; GO:0031348; GO:0032102; GO:0031347; GO:0032101; GO:0048585; GO:0080134; GO:0048583; GO:0048519; GO:0050789; GO:0065007; GO:0008150 [GO:0005509]; GO:0046872; GO:0043169; GO:0043167; GO:0036094; GO:0005488; GO:0003674 [GO:0005615]; GO:0110165; GO:0005576; GO:0005575…	325	ENSG00000132703	WP2806
FALSE	Master Protein	High	Q16706	Alpha-mannosidase 2 OS=Homo sapiens OX=9606 GN=MAN2A1 PE=1 SV=2	MAN2A1	hsa:4124; Q16706; Q16767	0	FALSE	23.807	5	4	4	6	4	1144	131.1	7.58	26	67		35	53		1	1		1	4		1	1		1	3		1	1		1	3		cell organization and biogenesis;protein metabolism;other metabolic processes;developmental processes;other biological processes	other membranes;ER/Golgi	other molecular function	Pf01074, Pf07748, Pf09261, Pf21260	[GO:0000139]; GO:0098588; GO:0005794; GO:0031090; GO:0043231; GO:0005737; GO:0012505; GO:0016020; GO:0043227; GO:0043229; GO:0110165; GO:0005622; GO:0043226; GO:0005575 [GO:0001701]; GO:0043009; GO:0009792; GO:0009790; GO:0007275; GO:0032501; GO:0048856; GO:0008150; GO:0032502 [GO:0001889]; GO:0048732; GO:0061008; GO:0048513; GO:0048731; GO:0048856; GO:0007275; GO:0032502; GO:0032501; GO:0008150 …	4124	ENSG00000112893	WP5153
FALSE	Master Protein	High	Q6UX71	Plexin domain-containing protein 2 OS=Homo sapiens OX=9606 GN=PLXDC2 PE=1 SV=1	PLXDC2	hsa:84898; Q6UX71; Q96E59; Q96PD9; Q96SU9	0	FALSE	9.998	6	3	3	6	3	529	59.5	6.46	15	33		20	61		4	2		4	2		2	1		2	1		2	1		2	1			other membranes		Pf01437	[GO:0016020]; GO:0110165; GO:0005575	84898	ENSG00000120594
FALSE	Master Protein	High	Q9UNW1	Multiple inositol polyphosphate phosphatase 1 OS=Homo sapiens OX=9606 GN=MINPP1 PE=1 SV=1	MINPP1	F5H683; hsa:9562; O95172; O95286; Q59EJ2; Q9UGA3; Q9UNW1	0	FALSE	29.377	8	4	6	14	4	487	55	7.81	58	81		54	66		6	6		6	4		3	3		3	2		3	4		3	4		other metabolic processes;other biological processes	non-structural extracellular;plasma membrane;other membranes;ER/Golgi	other molecular function	Pf00328	[GO:0001503]; GO:0032501; GO:0008150 [GO:0003993]; GO:0016791; GO:0042578; GO:0016788; GO:0016787; GO:0003824; GO:0003674 [GO:0004446]; GO:0052745; GO:0016791; GO:0042578; GO:0016788; GO:0016787; GO:0003824; GO:0003674 [GO:0005615]; GO:0110165; GO:0005576; GO:0005575 [GO:0005788]; GO:0070013; GO:0005783; GO:0043233; GO:0043229; GO:0043231; GO:0005737; GO:0012505; GO:0031974; GO:0043226; GO:000562…	9562	ENSG00000107789
FALSE	Master Protein	High	A0A7P0TB41	cathepsin X OS=Homo sapiens OX=9606 GN=CTSZ PE=1 SV=1	CTSZ	A0A7P0TB41	0	FALSE	9.383	11	3	3	8	3	287	32.2	8.22	33	0		19	13		7	4		3	4		2	1		1	1		3	1		3	1		protein metabolism		other molecular function	Pf00112	[GO:0006508]; GO:0019538; GO:0043170; GO:0044238; GO:1901564; GO:0071704; GO:0008152; GO:0006807; GO:0008150 [GO:0008234]; GO:0008233; GO:0016787; GO:0140096; GO:0003824; GO:0003674		ENSG00000101160
FALSE	Master Protein	High	P04004	Vitronectin OS=Homo sapiens OX=9606 GN=VTN PE=1 SV=1	VTN	B2R7G0; hsa:7448; P01141; P04004; Q9BSH7	0	FALSE	180.092	40	15	18	491	15	478	54.3	5.8	826	2871	806	705	3122	947	11	15	20	8	13	20	7	5	5	6	4	5	44	156	50	40	144	57	cell adhesion;cell organization and biogenesis;transport;developmental processes;other biological processes	non-structural extracellular;extracellular matrix;plasma membrane;other membranes;ER/Golgi;other cell component	signal transduction activity or receptor binding;extracellular structural activity;other molecular function	Pf00045, Pf01033	[GO:0005044]; GO:0038024; GO:0003674; GO:0006897; GO:0016192; GO:0098657; GO:0006810; GO:0009987; GO:0051234; GO:0008150; GO:0051179 [GO:0005178]; GO:0005102; GO:0044877; GO:0050839; GO:0005515; GO:0005488; GO:0003674 [GO:0005201]; GO:0005198; GO:0003674 [GO:0005518]; GO:0044877; GO:0005488; GO:0003674 [GO:0005604]; GO:0062023; GO:0031012; GO:0030312; GO:0110165; GO:0071944; GO:0005575 [GO:000561…	7448	ENSG00000109072	WP2572; WP2806; WP306; WP3932; WP4172; WP4239; WP453; WP5090
FALSE	Master Protein	High	Q08188	Protein-glutamine gamma-glutamyltransferase E OS=Homo sapiens OX=9606 GN=TGM3 PE=1 SV=4	TGM3	A8K5N6; B2RCR6; D3DVX1; O95933; Q08188; Q32ML9; Q32MM0	0	FALSE	9.606	3	2	2	3	2	693	76.6	5.86	66	0		56			2	1		2			1	1		1			1	1		1			protein metabolism;other metabolic processes;other biological processes	plasma membrane;other membranes;other cell component	other molecular function	Pf00868, Pf00927, Pf01841	[GO:0003810]; GO:0016755; GO:0140096; GO:0016746; GO:0003824; GO:0016740; GO:0003674 [GO:0003824]; GO:0003674 [GO:0005198]; GO:0003674 [GO:0005509]; GO:0046872; GO:0043169; GO:0043167; GO:0036094; GO:0005488; GO:0003674 [GO:0005737]; GO:0110165; GO:0005622; GO:0005575 [GO:0016746]; GO:0016740; GO:0003824; GO:0003674 [GO:0018149]; GO:0036211; GO:0019538; GO:0043412; GO:0043170; GO:0044238; GO:1901…	7053	ENSG00000125780
FALSE	Master Protein	High	P43652	Afamin OS=Homo sapiens OX=9606 GN=AFM PE=1 SV=1	AFM	A8K3E1; hsa:173; P43652; Q32MR3; Q4W5C5	0	FALSE	194.982	39	23	24	322	23	599	69	5.9	476	1026	1446	282	1143	1469	12	13	20	11	13	15	8	8	10	7	8	9	26	73	66	19	73	65	transport;other biological processes	non-structural extracellular;other cell component	other molecular function	Pf00273	[GO:0005576]; GO:0110165; GO:0005575 [GO:0005615]; GO:0110165; GO:0005576; GO:0005575 [GO:0005737]; GO:0110165; GO:0005622; GO:0005575 [GO:0008431]; GO:0019842; GO:0097159; GO:1901363; GO:0036094; GO:0005488; GO:0003674 [GO:0050821]; GO:0031647; GO:0065008; GO:0065007; GO:0008150 [GO:0051180]; GO:0006810; GO:0051234; GO:0051179; GO:0008150 [GO:0071693]; GO:0015031; GO:0035592; GO:0045184; GO:0071…	173	ENSG00000079557
FALSE	Master Protein	High	P20023	Complement receptor type 2 OS=Homo sapiens OX=9606 GN=CR2 PE=1 SV=2	CR2	C9JHD2; hsa:1380; P20023; Q13866; Q14212; Q53EL2; Q5BKT9; Q5SR46; Q5SR48	0	FALSE	5.66	3	2	2	3	2	1033	112.8	7.52	0		20			0	1		1			1	1		1			1	1		1			1	cell cycle OR cell proliferation;stress response;signal transduction;other biological processes	non-structural extracellular;plasma membrane;other membranes;other cell component	signal transduction activity or receptor binding;nucleic acid binding activity;other molecular function	Pf00084	[GO:0001618]; GO:0140272; GO:0046718; GO:0005515; GO:0044409; GO:0019058; GO:0005488; GO:0051701; GO:0016032; GO:0003674; GO:0044403; GO:0008150; GO:0044419 [GO:0001848]; GO:0005515; GO:0005488; GO:0003674 [GO:0002456]; GO:0002449; GO:0002460; GO:0002443; GO:0002250; GO:0002252; GO:0006955; GO:0002376; GO:0050896; GO:0008150 [GO:0003677]; GO:0003676; GO:0097159; GO:0005488; GO:0003674 [GO:0004875…	1380	ENSG00000117322	WP23; WP2806; WP3896; WP3941; WP4950; WP5090; WP5218; WP558
FALSE	Master Protein	High	P49913	Cathelicidin antimicrobial peptide OS=Homo sapiens OX=9606 GN=CAMP PE=1 SV=1	CAMP	hsa:820; P49913; Q71SN9	0	FALSE	7.332	10	2	2	4	2	170	19.3	9.41	54		39	58		18	5		5	5		5	1		1	1		1	1		1	1		1	cell organization and biogenesis;protein metabolism;other metabolic processes;stress response;other biological processes	non-structural extracellular;other cell component	other molecular function	Pf00666, Pf12153	[GO:0001530]; GO:0008289; GO:0097367; GO:0005488; GO:0003674 [GO:0001934]; GO:0001932; GO:0031401; GO:0042327; GO:0031399; GO:0042325; GO:0051247; GO:0045937; GO:0051246; GO:0019220; GO:0010604; GO:0051173; GO:0010562; GO:0051171; GO:0060255; GO:0080090; GO:0051174; GO:0009893; GO:0031325; GO:0019222; GO:0031323; GO:0048518; GO:0048522; GO:0050789; GO:0050794; GO:0065007; GO:0008150 [GO:0002227];…	820	ENSG00000164047	WP1982; WP2877; WP4341
FALSE	Master Protein	High	P05160	Coagulation factor XIII B chain OS=Homo sapiens OX=9606 GN=F13B PE=1 SV=3	F13B	A8K3E5; hsa:2165; P05160; Q5VYL5	0	FALSE	102.179	23	11	13	73	8	661	75.5	6.39	72	202	288	98	356	299	3	9	10	3	12	10	2	5	4	2	6	4	5	18	15	4	19	12	protein metabolism;other metabolic processes;stress response	non-structural extracellular;other cell component		Pf00084	[GO:0005576]; GO:0110165; GO:0005575 [GO:0005615]; GO:0110165; GO:0005576; GO:0005575 [GO:0007596]; GO:0007599; GO:0050817; GO:0042060; GO:0050878; GO:0032501; GO:0009611; GO:0065008; GO:0008150; GO:0006950; GO:0065007; GO:0050896 [GO:0072378]; GO:0072376; GO:0007596; GO:0051604; GO:0007599; GO:0050817; GO:0042060; GO:0019538; GO:0010467; GO:0050878; GO:0032501; GO:0009611; GO:0043170; GO:0044238…	2165	ENSG00000143278; ENSG00000291998	WP2263; WP272; WP3896; WP496; WP558
FALSE	Master Protein	High	Q9NZP8	Complement C1r subcomponent-like protein OS=Homo sapiens OX=9606 GN=C1RL PE=1 SV=2	C1RL	hsa:51279; Q53GX9; Q9NZP8	0	FALSE	36.526	16	8	8	48	6	487	53.5	7.2	305	31	65	296	71	56	11	2	4	10	2	2	6	1	2	5	1	1	15	3	5	16	6	3	protein metabolism;other metabolic processes;stress response;other biological processes		other molecular function	Pf00089, Pf00431	[GO:0004252]; GO:0004175; GO:0008236; GO:0008233; GO:0017171; GO:0016787; GO:0140096; GO:0003824; GO:0003674 [GO:0006958]; GO:0006956; GO:0002455; GO:0002252; GO:0002253; GO:0006959; GO:0016064; GO:0002376; GO:0050778; GO:0006955; GO:0019724; GO:0008150; GO:0002684; GO:0048584; GO:0050776; GO:0050896; GO:0002449; GO:0002460; GO:0002682; GO:0048518; GO:0048583; GO:0002443; GO:0002250; GO:0050789; …	51279	ENSG00000139178; ENSG00000288124
FALSE	Master Protein	High	Q9Y6R7	IgGFc-binding protein OS=Homo sapiens OX=9606 GN=FCGBP PE=1 SV=3	FCGBP	hsa:8857; O95784; Q9Y6R7	0	FALSE	110.673	8	24	25	82	24	5405	571.6	5.34	442	336	188	429	450	105	3	2	2	3	2	2	11	8	4	10	7	3	18	18	6	17	18	5		non-structural extracellular;extracellular matrix		Pf00094, Pf01826, Pf08742, Pf12714, Pf17517	[GO:0005615]; GO:0110165; GO:0005576; GO:0005575 [GO:0031012]; GO:0030312; GO:0110165; GO:0071944; GO:0005575	8857	ENSG00000281123
FALSE	Master Protein	High	P32119	Peroxiredoxin-2 OS=Homo sapiens OX=9606 GN=PRDX2 PE=1 SV=5	PRDX2	A8K0C0; hsa:7001; P31945; P32118; P32119; P35701; Q6FHG4; Q92763; Q9UC23	0	FALSE	24.825	28	6	6	16	5	198	21.9	5.97	62	79	15	65	63	26	9	6	9	9	10	9	2	1	2	2	2	2	3	2	2	3	4	2	cell cycle OR cell proliferation;other metabolic processes;stress response;developmental processes;signal transduction;other biological processes	cytosol;other cell component	other molecular function	Pf00578, Pf10417	[GO:0002357]; GO:0002347; GO:0006952; GO:0009607; GO:0006950; GO:0050896; GO:0008150 [GO:0002536]; GO:0002532; GO:0002679; GO:0032501; GO:0006954; GO:0002252; GO:0045730; GO:0006952; GO:0008150; GO:0002376; GO:0008152; GO:0006950; GO:0050896 [GO:0005737]; GO:0110165; GO:0005622; GO:0005575 [GO:0005829]; GO:0110165; GO:0005737; GO:0005575; GO:0005622 [GO:0006979]; GO:0006950; GO:0050896; GO:000815…	7001	ENSG00000167815	WP15; WP3888; WP5426
FALSE	Master Protein	High	P13671	Complement component C6 OS=Homo sapiens OX=9606 GN=C6 PE=1 SV=3	C6	hsa:729; P13671	0	FALSE	182.954	30	25	27	188	25	934	104.7	6.76	530	377	1038	464	467	974	10	7	13	10	9	13	12	6	7	12	7	7	32	20	43	29	24	40	stress response;developmental processes;other biological processes	non-structural extracellular;plasma membrane;other membranes		Pf00057, Pf00084, Pf00090, Pf01823, Pf07648, Pf21195	[GO:0001701]; GO:0043009; GO:0009792; GO:0009790; GO:0007275; GO:0032501; GO:0048856; GO:0008150; GO:0032502 [GO:0005576]; GO:0110165; GO:0005575 [GO:0005579]; GO:0046930; GO:0098797; GO:0098796; GO:0005886; GO:0032991; GO:0016020; GO:0071944; GO:0005575; GO:0110165 [GO:0005615]; GO:0110165; GO:0005576; GO:0005575 [GO:0005886]; GO:0016020; GO:0071944; GO:0110165; GO:0005575 [GO:0006956]; GO:00022…	729	ENSG00000039537	WP2328; WP2806; WP3896; WP4493; WP5090; WP5148; WP545; WP558
FALSE	Master Protein	High	E7EUI6	Integrin beta OS=Homo sapiens OX=9606 GN=ITGB1 PE=1 SV=2	ITGB1	E7EUI6	0	FALSE	13.748	7	5	5	10	5	801	88.7	5.44	94	57	0	42	60		2	1	3	2	2		2	1	1	2	2		2	1	1	3	3		cell adhesion;signal transduction	plasma membrane;other membranes;other cell component	other molecular function	Pf00362, Pf07965, Pf07974, Pf08725, Pf18372	[GO:0007155]; GO:0009987; GO:0008150 [GO:0007229]; GO:0007166; GO:0007165; GO:0009987; GO:0050794; GO:0007154; GO:0023052; GO:0051716; GO:0008150; GO:0050789; GO:0050896; GO:0065007 [GO:0008305]; GO:0098636; GO:0098802; GO:0032991; GO:0043235; GO:0098797; GO:0005575; GO:0098796; GO:0005886; GO:0016020; GO:0071944; GO:0110165 [GO:0046872]; GO:0043169; GO:0043167; GO:0036094; GO:0005488; GO:0003674…		ENSG00000150093	WP2064; WP2572; WP2813; WP3303; WP3850; WP3932; WP4172; WP4217; WP4534; WP4823; WP5053; WP5087; WP5348; WP5362; WP5417
FALSE	Master Protein	High	A6PVI2	Plasminogen OS=Homo sapiens OX=9606 GN=PLG PE=1 SV=2	PLG	A6PVI2	0	FALSE	327.724	47	35	40	573	35	827	92.4	7.31	1959	2342	440	1661	2071	418	13	30	8	13	27	8	13	20	4	12	20	4	85	177	43	72	155	41	protein metabolism;stress response;other biological processes		signal transduction activity or receptor binding;other molecular function	Pf00024, Pf00051	[GO:0005102]; GO:0005515; GO:0005488; GO:0003674 [GO:0006508]; GO:0019538; GO:0043170; GO:0044238; GO:1901564; GO:0071704; GO:0008152; GO:0006807; GO:0008150 [GO:0007596]; GO:0007599; GO:0050817; GO:0042060; GO:0050878; GO:0032501; GO:0009611; GO:0065008; GO:0008150; GO:0006950; GO:0065007; GO:0050896 [GO:0008236]; GO:0008233; GO:0017171; GO:0016787; GO:0140096; GO:0003824; GO:0003674 [GO:0019904…		ENSG00000122194	WP272; WP2806; WP4136
FALSE	Master Protein	High	P11021	Endoplasmic reticulum chaperone BiP OS=Homo sapiens OX=9606 GN=HSPA5 PE=1 SV=2	HSPA5	B0QZ61; hsa:3309; P11021; Q2EF78; Q9NPF1; Q9UK02	0	FALSE	80.839	34	16	17	37	15	654	72.3	5.16	67	97	89	78	130	62	4	16	9	3	14	9	3	7	4	2	6	4	3	10	7	3	10	4	protein metabolism;other metabolic processes;stress response;transport;developmental processes;signal transduction;other biological processes	plasma membrane;other membranes;cytosol;mitochondrion;ER/Golgi;nucleus;other cell component	translation activity;other molecular function	Pf00012	[GO:0005509]; GO:0046872; GO:0043169; GO:0043167; GO:0036094; GO:0005488; GO:0003674 [GO:0005524]; GO:0032559; GO:0035639; GO:0030554; GO:0032555; GO:0043168; GO:1901265; GO:1901363; GO:0017076; GO:0032553; GO:0043167; GO:0097159; GO:0036094; GO:0000166; GO:0097367; GO:0005488; GO:0003674 [GO:0005634]; GO:0043231; GO:0043227; GO:0043229; GO:0043226; GO:0005622; GO:0110165; GO:0005575 [GO:0005737]…	3309	ENSG00000044574	WP2359; WP2864; WP3613; WP3995; WP4925; WP5094
FALSE	Master Protein	High	E7EUF1	Ectonucleotide pyrophosphatase/phosphodiesterase 2 OS=Homo sapiens OX=9606 GN=ENPP2 PE=1 SV=1	ENPP2	E7EUF1	0	FALSE	78.287	16	11	13	33	11	884	101.5	7.53		121	99		90	114		6	10		5	9		6	5		5	5		11	7		8	7	transport;other biological processes	non-structural extracellular	nucleic acid binding activity;other molecular function	Pf01033, Pf01223, Pf01663	[GO:0003676]; GO:0097159; GO:0005488; GO:0003674 [GO:0005044]; GO:0038024; GO:0003674; GO:0006897; GO:0016192; GO:0098657; GO:0006810; GO:0009987; GO:0051234; GO:0008150; GO:0051179 [GO:0005576]; GO:0110165; GO:0005575 [GO:0006955]; GO:0002376; GO:0050896; GO:0008150 [GO:0016788]; GO:0016787; GO:0003824; GO:0003674 [GO:0030247]; GO:0030246; GO:0005488; GO:0003674 [GO:0046872]; GO:0043169; GO:0043…	5168	ENSG00000136960
FALSE	Master Protein	High	P01619	Immunoglobulin kappa variable 3-20 OS=Homo sapiens OX=9606 GN=IGKV3-20 PE=1 SV=2	IGKV3-20	A0A0B4J1Z6; P01619; P01620; P01621; P01622; P01623; P04206; P06311; P18135; P18136	0	FALSE	13.309	22	2	2	12	2	116	12.5	4.96		82			256			22			22			2			2			2			10		stress response;other biological processes	non-structural extracellular;plasma membrane;other membranes	other molecular function	Pf07686	[GO:0002250]; GO:0006955; GO:0002376; GO:0050896; GO:0008150 [GO:0003094]; GO:0097205; GO:0003014; GO:0003008; GO:0032501; GO:0008150 [GO:0003823]; GO:0005488; GO:0003674 [GO:0005576]; GO:0110165; GO:0005575 [GO:0005615]; GO:0110165; GO:0005576; GO:0005575 [GO:0005886]; GO:0016020; GO:0071944; GO:0110165; GO:0005575 [GO:0006955]; GO:0002376; GO:0050896; GO:0008150 [GO:0019731]; GO:0019730; GO:004…		ENSG00000239951; ENSG00000282402
FALSE	Master Protein	High	P19823	Inter-alpha-trypsin inhibitor heavy chain H2 OS=Homo sapiens OX=9606 GN=ITIH2 PE=1 SV=2	ITIH2	hsa:3698; P19823; Q14659; Q15484; Q5T986	0	FALSE	296.778	39	28	33	873	21	946	106.4	6.86	3566	2042	2087	3500	2422	3044	11	8	21	12	8	19	13	6	10	14	6	9	163	92	163	149	96	210	other metabolic processes	non-structural extracellular;ER/Golgi	enzyme regulator activity;other molecular function	Pf00092, Pf06668, Pf08487	[GO:0004866]; GO:0030414; GO:0061135; GO:0004857; GO:0061134; GO:0030234; GO:0140678; GO:0098772; GO:0003674 [GO:0004867]; GO:0004866; GO:0030414; GO:0061135; GO:0004857; GO:0061134; GO:0030234; GO:0140678; GO:0098772; GO:0003674 [GO:0005540]; GO:0005539; GO:0097367; GO:0005488; GO:0003674 [GO:0005576]; GO:0110165; GO:0005575 [GO:0005788]; GO:0070013; GO:0005783; GO:0043233; GO:0043229; GO:004323…	3698	ENSG00000151655
FALSE	Master Protein	High	P03952	Plasma kallikrein OS=Homo sapiens OX=9606 GN=KLKB1 PE=1 SV=2	KLKB1	A6NH96; B2R8H9; hsa:3818; P03952; Q17RE8; Q17RE9; Q4W5C3	0	FALSE	119.365	35	21	23	183	21	638	71.3	8.22	858	499	466	693	620	473	18	16	4	16	13	4	11	9	2	10	8	2	42	42	14	34	38	13	protein metabolism;other metabolic processes;stress response;other biological processes	non-structural extracellular;plasma membrane;other membranes	other molecular function	Pf00024, Pf00089	[GO:0002542]; GO:0002673; GO:0010954; GO:0002353; GO:0050727; GO:0045862; GO:0070613; GO:1903319; GO:0002254; GO:0031347; GO:0032101; GO:0030162; GO:0051247; GO:1903317; GO:0010628; GO:0002526; GO:0072376; GO:0080134; GO:0048583; GO:0051246; GO:0010604; GO:0051173; GO:0010468; GO:0010557; GO:0006954; GO:0051604; GO:0050789; GO:0051171; GO:0060255; GO:0080090; GO:0009893; GO:0010556; GO:0031328; G…	3818	ENSG00000164344	WP272; WP2806; WP3896; WP4969; WP5089; WP558
FALSE	Master Protein	High	P02654	Apolipoprotein C-I OS=Homo sapiens OX=9606 GN=APOC1 PE=1 SV=1	APOC1	B2R526; hsa:341; P02654; Q6IB97	0	FALSE	18.69	24	3	3	50	3	83	9.3	8.47	367	128		317	102		13	11		13	11		2	1		2	1		18	10		13	9		cell organization and biogenesis;protein metabolism;other metabolic processes;transport;other biological processes	non-structural extracellular;ER/Golgi	enzyme regulator activity;other molecular function	Pf04691	[GO:0004859]; GO:0055102; GO:0004857; GO:0030234; GO:0140678; GO:0098772; GO:0003674 [GO:0005504]; GO:0008289; GO:0033293; GO:0005488; GO:0031406; GO:0003674; GO:0043168; GO:0043177; GO:0043167; GO:0036094 [GO:0005576]; GO:0110165; GO:0005575 [GO:0005783]; GO:0043231; GO:0005737; GO:0012505; GO:0043227; GO:0043229; GO:0110165; GO:0005622; GO:0043226; GO:0005575 [GO:0006629]; GO:0044238; GO:007170…	341	ENSG00000130208	WP430; WP5304
FALSE	Master Protein	High	Q5T7F0	Neuropilin OS=Homo sapiens OX=9606 GN=NRP1 PE=1 SV=1	NRP1	Q5T7F0	0	FALSE	45.537	20	9	9	19	9	704	79	5.86		168	0		176	0		13	4		10	4		6	2		5	2		7	2		8	2	cell organization and biogenesis;developmental processes;signal transduction	other membranes	kinase activity;other molecular function	Pf00431, Pf00754	[GO:0001525]; GO:0048646; GO:0048514; GO:0032502; GO:0009653; GO:0035239; GO:0001568; GO:0008150; GO:0048856; GO:0035295; GO:0001944; GO:0007275; GO:0048731; GO:0072359; GO:0032501 [GO:0005021]; GO:0004714; GO:0038084; GO:0004713; GO:0019199; GO:0007169; GO:0035924; GO:0004672; GO:0004888; GO:0007167; GO:0071363; GO:0016301; GO:0016773; GO:0140096; GO:0038023; GO:0007166; GO:0070848; GO:0071495; …		ENSG00000099250	WP5065; WP5144; WP5284
FALSE	Master Protein	High	D6RF35	Vitamin D-binding protein OS=Homo sapiens OX=9606 GN=GC PE=1 SV=1	GC	D6RF35	0	FALSE	236.817	58	26	28	563	26	476	53	5.52	517	2402	1703	397	2428	1728	13	25	26	11	23	25	8	13	8	7	11	7	32	177	74	27	184	69	transport	non-structural extracellular	transporter activity;cytoskeletal activity;other molecular function	Pf00273, Pf09164	[GO:0003779]; GO:0008092; GO:0005515; GO:0005488; GO:0003674 [GO:0005499]; GO:0005496; GO:0019842; GO:0008289; GO:0097159; GO:0036094; GO:0005488; GO:0003674 [GO:0005615]; GO:0110165; GO:0005576; GO:0005575 [GO:0090482]; GO:0022857; GO:0035461; GO:0005215; GO:0055085; GO:0051180; GO:0003674; GO:0006810; GO:0009987; GO:0051234; GO:0008150; GO:0051179		ENSG00000145321
FALSE	Master Protein	High	P17174	Aspartate aminotransferase, cytoplasmic OS=Homo sapiens OX=9606 GN=GOT1 PE=1 SV=3	GOT1	B2R6R7; B7Z7E9; hsa:2805; P17174; Q5VW80	0	FALSE	7.3	5	2	2	3	2	413	46.2	7.01	25	44			43		2	3			3		1	1			1		1	1			1		other metabolic processes;signal transduction;other biological processes	cytosol;other cell component	other molecular function	Pf00155	[GO:0004069]; GO:0008483; GO:0016769; GO:0016740; GO:0003824; GO:0003674 [GO:0004609]; GO:0016831; GO:0016830; GO:0016829; GO:0003824; GO:0003674 [GO:0005737]; GO:0110165; GO:0005622; GO:0005575 [GO:0005829]; GO:0110165; GO:0005737; GO:0005575; GO:0005622 [GO:0006094]; GO:0006006; GO:0019319; GO:0019318; GO:0046364; GO:0005996; GO:0016051; GO:0044283; GO:0005975; GO:0044281; GO:1901576; GO:000905…	2805	ENSG00000120053	WP106; WP2333; WP3925; WP5046; WP5050; WP5083; WP534; WP5355
FALSE	Master Protein	High	Q86UD1	Out at first protein homolog OS=Homo sapiens OX=9606 GN=OAF PE=2 SV=1	OAF	hsa:220323; Q86UD1	0	FALSE	6.467	11	3	3	7	3	273	30.7	6.84	0	0		0	30	0	3	3		3	3	4	1	1		1	1	1	1	2		1	2	1				Pf14941		220323	ENSG00000184232
FALSE	Master Protein	High	B4E1Z4	Complement C2 OS=Homo sapiens OX=9606 PE=1 SV=1			0	FALSE	465.528	41	50	57	742	35	1266	140.9	7.18	3717	1834	1908	3192	1871	1811	16	15	15	16	14	14	23	16	14	25	14	13	162	94	129	142	93	122	protein metabolism;stress response;other biological processes	non-structural extracellular	other molecular function	Pf00084, Pf00089, Pf00092	[GO:0004252]; GO:0004175; GO:0008236; GO:0008233; GO:0017171; GO:0016787; GO:0140096; GO:0003824; GO:0003674 [GO:0005576]; GO:0110165; GO:0005575 [GO:0006508]; GO:0019538; GO:0043170; GO:0044238; GO:1901564; GO:0071704; GO:0008152; GO:0006807; GO:0008150 [GO:0006958]; GO:0006956; GO:0002455; GO:0002252; GO:0002253; GO:0006959; GO:0016064; GO:0002376; GO:0050778; GO:0006955; GO:0019724; GO:0008150…
FALSE	Master Protein	High	A0A7I2YQK9	Cathepsin B OS=Homo sapiens OX=9606 GN=CTSB PE=1 SV=1	CTSB	A0A7I2YQK9	0	FALSE	6.397	5	2	3	4	2	324	35.9	6.25		24			13			5			2			2			1			2			2		protein metabolism	plasma membrane;other membranes;other cytoplasmic organelle	other molecular function	Pf00112, Pf08127	[GO:0004197]; GO:0004175; GO:0008234; GO:0008233; GO:0016787; GO:0140096; GO:0003824; GO:0003674 [GO:0005764]; GO:0000323; GO:0005773; GO:0043231; GO:0005737; GO:0043227; GO:0043229; GO:0110165; GO:0005622; GO:0043226; GO:0005575 [GO:0006508]; GO:0019538; GO:0043170; GO:0044238; GO:1901564; GO:0071704; GO:0008152; GO:0006807; GO:0008150 [GO:0016324]; GO:0098590; GO:0045177; GO:0016020; GO:0005886…		ENSG00000164733	WP4217; WP5346
FALSE	Master Protein	High	Q6UXB8	Peptidase inhibitor 16 OS=Homo sapiens OX=9606 GN=PI16 PE=1 SV=1	PI16	hsa:221476; Q6UXB8; Q6ZVG9; Q8IYL8; Q8NBK0; Q8TCB8	0	FALSE	52.861	12	4	5	31	4	463	49.4	5.39	50	285	31	48	331	33	2	4	5	2	4	5	1	2	1	1	2	1	2	10	2	1	14	2	other biological processes	non-structural extracellular	enzyme regulator activity	Pf00188	[GO:0005615]; GO:0110165; GO:0005576; GO:0005575 [GO:0030414]; GO:0004857; GO:0061134; GO:0030234; GO:0140678; GO:0098772; GO:0003674 [GO:0061052]; GO:0010614; GO:0030308; GO:0051154; GO:0055022; GO:0061050; GO:0010611; GO:0014741; GO:0001558; GO:0045926; GO:0048523; GO:0051148; GO:0051153; GO:0055021; GO:0061117; GO:0014743; GO:0043502; GO:0051241; GO:0040008; GO:0051128; GO:0048519; GO:0050794;…	221476	ENSG00000164530
FALSE	Master Protein	High	P68871	Hemoglobin subunit beta OS=Homo sapiens OX=9606 GN=HBB PE=1 SV=2	HBB	A4GX73; B2ZUE0; hsa:3043; P02023; P68871; Q13852; Q14481; Q14510; Q45KT0; Q549N7; Q6FI08; Q6R7N2; Q8IZI1; Q9BX96; Q9UCD6; Q9UCP8; Q9UCP9	0	FALSE	41.32	68	8	8	17	7	147	16	7.28	42	64	66	57	34	92	8	20	31	8	21	31	1	3	3	1	3	3	3	4	3	1	3	3	other metabolic processes;stress response;transport;other biological processes	non-structural extracellular;cytosol;other cell component	other molecular function	Pf00042	[GO:0005344]; GO:0140104; GO:0015671; GO:0003674; GO:0015669; GO:0006810; GO:0051234; GO:0051179; GO:0008150 [GO:0005576]; GO:0110165; GO:0005575 [GO:0005615]; GO:0110165; GO:0005576; GO:0005575 [GO:0005829]; GO:0110165; GO:0005737; GO:0005575; GO:0005622 [GO:0005833]; GO:0032991; GO:0005829; GO:0005575; GO:0110165; GO:0005737; GO:0005622 [GO:0008217]; GO:0065008; GO:0008015; GO:0065007; GO:00030…	3043	ENSG00000244734	WP15; WP1533; WP176
FALSE	Master Protein	High	P01024	Complement C3 OS=Homo sapiens OX=9606 GN=C3 PE=1 SV=2	C3	A7E236; hsa:718; P01024	0	FALSE	1669.97	75	119	154	7868	2	1663	187	6.4	15503	22351	39821	15569	21871	50527	16	31	48	17	31	46	33	49	57	36	49	56	692	1090	2049	655	1020	2362	cell organization and biogenesis;other metabolic processes;stress response;developmental processes;signal transduction;other biological processes	non-structural extracellular;plasma membrane;other membranes;ER/Golgi;other cytoplasmic organelle;other cell component	signal transduction activity or receptor binding;enzyme regulator activity	Pf00207, Pf01759, Pf01821, Pf01835, Pf07677, Pf07678, Pf07703, Pf17789, Pf17790, Pf17791, Pf21308, Pf21406	[GO:0001798]; GO:0001796; GO:0002894; GO:0002892; GO:0002885; GO:0002888; GO:0002891; GO:0002883; GO:0002886; GO:0002889; GO:0002866; GO:0002705; GO:0002714; GO:0002864; GO:0002703; GO:0002712; GO:0002675; GO:0002863; GO:0002699; GO:0002708; GO:0002824; GO:0002673; GO:0002861; GO:0002697; GO:0002706; GO:0002822; GO:0050729; GO:0050778; GO:0002684; GO:0002821; GO:0050727; GO:0050776; GO:0002682; G…	718	ENSG00000125730	WP2328; WP2806; WP3896; WP3945; WP4493; WP4950; WP5090; WP5104; WP5148; WP5283; WP545; WP558
FALSE	Master Protein	High	P05543	Thyroxine-binding globulin OS=Homo sapiens OX=9606 GN=SERPINA7 PE=1 SV=2	SERPINA7	D3DUX1; hsa:6906; P05543	0	FALSE	148.421	47	16	21	207	16	415	46.3	6.3	1260	1429	332	1101	1741	315	10	16	24	10	16	17	5	5	7	5	5	5	37	44	24	32	52	18	transport	non-structural extracellular	enzyme regulator activity	Pf00079	[GO:0004867]; GO:0004866; GO:0030414; GO:0061135; GO:0004857; GO:0061134; GO:0030234; GO:0140678; GO:0098772; GO:0003674 [GO:0005576]; GO:0110165; GO:0005575 [GO:0005615]; GO:0110165; GO:0005576; GO:0005575 [GO:0070327]; GO:0009914; GO:0006810; GO:0010817; GO:0051234; GO:0065008; GO:0051179; GO:0065007; GO:0008150	6906	ENSG00000123561
FALSE	Master Protein	High	Q9NQ79	Cartilage acidic protein 1 OS=Homo sapiens OX=9606 GN=CRTAC1 PE=1 SV=2	CRTAC1	B1ALN4; hsa:55118; Q5T4F8; Q8N4H6; Q8TE52; Q9NQ78; Q9NQ79; Q9NQ80; Q9NW46	0	FALSE	56.168	24	12	12	24	12	661	71.4	5.12	69	82	123	32	72	103	2	11	8	2	6	8	1	6	3	1	4	3	1	8	4	1	5	5	cell organization and biogenesis;developmental processes		other molecular function	Pf07593, Pf07645, Pf13517	[GO:0005509]; GO:0046872; GO:0043169; GO:0043167; GO:0036094; GO:0005488; GO:0003674 [GO:0007413]; GO:0008038; GO:0106030; GO:0061564; GO:0008037; GO:0048666; GO:0031175; GO:0009987; GO:0048468; GO:0030182; GO:0120036; GO:0008150; GO:0048856; GO:0048869; GO:0030154; GO:0048699; GO:0030030; GO:0032502; GO:0022008; GO:0016043; GO:0007399; GO:0071840; GO:0048731; GO:0007275; GO:0032501	55118	ENSG00000095713
FALSE	Master Protein	High	Q99983	Osteomodulin OS=Homo sapiens OX=9606 GN=OMD PE=1 SV=1	OMD	hsa:4958; Q5TBF4; Q99983	0	FALSE	14.015	9	4	4	7	4	421	49.5	5.59		44			27			9			6			4			2			4			3		cell adhesion	non-structural extracellular;extracellular matrix;ER/Golgi;other cytoplasmic organelle		Pf13855	[GO:0005576]; GO:0110165; GO:0005575 [GO:0005615]; GO:0110165; GO:0005576; GO:0005575 [GO:0005796]; GO:0070013; GO:0005794; GO:0043233; GO:0043229; GO:0043231; GO:0005737; GO:0012505; GO:0031974; GO:0043226; GO:0005622; GO:0043227; GO:0110165; GO:0005575 [GO:0007155]; GO:0009987; GO:0008150 [GO:0031012]; GO:0030312; GO:0110165; GO:0071944; GO:0005575 [GO:0043202]; GO:0005775; GO:0005764; GO:00700…	4958	ENSG00000127083; ENSG00000291355
FALSE	Master Protein	High	P01008	Antithrombin-III OS=Homo sapiens OX=9606 GN=SERPINC1 PE=1 SV=1	SERPINC1	B2R6P0; hsa:462; P01008; P78439; P78447; Q13815; Q5TC78; Q7KZ43; Q7KZ97; Q9UC78	0	FALSE	413.482	58	29	41	1336	25	464	52.6	6.71	2368	3010	10933	2438	3445	12315	14	17	38	14	17	38	8	10	13	9	10	13	96	166	390	97	183	404	stress response;other biological processes	non-structural extracellular;plasma membrane;other membranes;ER/Golgi	enzyme regulator activity;other molecular function	Pf00079	[GO:0002020]; GO:0019899; GO:0005515; GO:0005488; GO:0003674 [GO:0004867]; GO:0004866; GO:0030414; GO:0061135; GO:0004857; GO:0061134; GO:0030234; GO:0140678; GO:0098772; GO:0003674 [GO:0005576]; GO:0110165; GO:0005575 [GO:0005615]; GO:0110165; GO:0005576; GO:0005575 [GO:0005788]; GO:0070013; GO:0005783; GO:0043233; GO:0043229; GO:0043231; GO:0005737; GO:0012505; GO:0031974; GO:0043226; GO:000562…	462	ENSG00000117601	WP3896; WP558
FALSE	Master Protein	High	P04217	Alpha-1B-glycoprotein OS=Homo sapiens OX=9606 GN=A1BG PE=1 SV=4	A1BG	A8K052; hsa:1; P04217; Q68CK0; Q8IYJ6; Q96P39	0	FALSE	246.942	51	15	17	470	15	495	54.2	5.86	920	1555	927	913	1340	1121	6	15	32	4	15	32	3	7	6	2	6	6	34	118	78	33	119	88		non-structural extracellular;plasma membrane;other membranes;other cell component		Pf13895	[GO:0005576]; GO:0110165; GO:0005575 [GO:0005886]; GO:0016020; GO:0071944; GO:0110165; GO:0005575 [GO:0031093]; GO:0034774; GO:0031091; GO:0060205; GO:0030141; GO:0031983; GO:0070013; GO:0031410; GO:0099503; GO:0012505; GO:0043233; GO:0031982; GO:0043229; GO:0097708; GO:0005737; GO:0110165; GO:0031974; GO:0043226; GO:0043227; GO:0005622; GO:0043231; GO:0005575 [GO:0034774]; GO:0060205; GO:0030141…	1	ENSG00000121410	WP5115
FALSE	Master Protein	High	Q15166	Serum paraoxonase/lactonase 3 OS=Homo sapiens OX=9606 GN=PON3 PE=1 SV=3	PON3	A4D1H8; hsa:5446; O75855; O76060; Q15166; Q6IRU9; Q8IX97; Q9BZH9	0	FALSE	12.542	10	4	4	26	2	354	39.6	5.41	0	217		46	187		3	5		5	7		1	2		2	3		1	12		2	11		other metabolic processes;transport;other biological processes	non-structural extracellular;other membranes;ER/Golgi	other molecular function	Pf01731	[GO:0003096]; GO:0003014; GO:0006814; GO:0003008; GO:0030001; GO:0032501; GO:0006812; GO:0008150; GO:0006811; GO:0006810; GO:0051234; GO:0051179 [GO:0004063]; GO:0016791; GO:0042578; GO:0016788; GO:0016787; GO:0003824; GO:0003674 [GO:0004064]; GO:0052689; GO:0016788; GO:0016787; GO:0003824; GO:0003674 [GO:0005576]; GO:0110165; GO:0005575 [GO:0005615]; GO:0110165; GO:0005576; GO:0005575 [GO:000578…	5446	ENSG00000105852	WP136
FALSE	Master Protein	High	P49747	Cartilage oligomeric matrix protein OS=Homo sapiens OX=9606 GN=COMP PE=1 SV=2	COMP	B4DKJ3; hsa:1311; O14592; P49747; Q16388; Q16389; Q2NL86; Q8N4T2	0	FALSE	90.065	23	12	13	51	10	757	82.8	4.6	174	273	130	209	273	130	9	8	8	9	8	8	5	4	3	5	4	3	6	11	7	8	13	6	cell adhesion;cell cycle OR cell proliferation;cell organization and biogenesis;protein metabolism;other metabolic processes;stress response;transport;developmental processes;signal transduction;other biological processes	non-structural extracellular;extracellular matrix;other cell component	signal transduction activity or receptor binding;extracellular structural activity;other molecular function	Pf02412, Pf05735, Pf07645, Pf11598	[GO:0001501]; GO:0048731; GO:0048856; GO:0007275; GO:0032502; GO:0032501; GO:0008150 [GO:0002020]; GO:0019899; GO:0005515; GO:0005488; GO:0003674 [GO:0002063]; GO:0048468; GO:0002062; GO:0048856; GO:0048869; GO:0030154; GO:0051216; GO:0032502; GO:0009987; GO:0048513; GO:0001501; GO:0061448; GO:0008150; GO:0048731; GO:0009888; GO:0007275; GO:0032501 [GO:0003417]; GO:0060351; GO:0061448; GO:0003416…	1311	ENSG00000105664	WP306; WP3932; WP4172; WP4789
FALSE	Master Protein	High	P01031	Complement C5 OS=Homo sapiens OX=9606 GN=C5 PE=1 SV=4	C5	hsa:727; P01031; Q14CJ0; Q27I61	0	FALSE	564.534	44	57	68	609	57	1676	188.2	6.52	964	2812	1362	1085	2825	1537	9	16	23	9	15	21	15	26	21	14	24	18	53	161	75	62	175	83	stress response;signal transduction;other biological processes	non-structural extracellular;plasma membrane;other membranes	signal transduction activity or receptor binding;enzyme regulator activity	Pf00207, Pf01759, Pf01821, Pf01835, Pf07677, Pf07678, Pf07703, Pf17789, Pf17790, Pf17791, Pf21309	[GO:0004866]; GO:0030414; GO:0061135; GO:0004857; GO:0061134; GO:0030234; GO:0140678; GO:0098772; GO:0003674 [GO:0005102]; GO:0005515; GO:0005488; GO:0003674 [GO:0005576]; GO:0110165; GO:0005575 [GO:0005579]; GO:0046930; GO:0098797; GO:0098796; GO:0005886; GO:0032991; GO:0016020; GO:0071944; GO:0005575; GO:0110165 [GO:0005615]; GO:0110165; GO:0005576; GO:0005575 [GO:0006935]; GO:0042330; GO:00422…	727	ENSG00000106804	WP2328; WP2431; WP2806; WP3941; WP4493; WP5090; WP5104; WP5148; WP545
FALSE	Master Protein	High	Q9NPH3	Interleukin-1 receptor accessory protein OS=Homo sapiens OX=9606 GN=IL1RAP PE=1 SV=2	IL1RAP	B1NLD0; D3DNW0; hsa:3556; O14915; Q86WJ7; Q9NPH3	0	FALSE	12.164	5	3	3	10	3	570	65.4	8.12		0	47		50	65		2	2		3	2		1	1		2	1		3	2		3	2	cell adhesion;cell-cell signaling;cell organization and biogenesis;stress response;signal transduction;other biological processes	non-structural extracellular;plasma membrane;other membranes;other cell component	signal transduction activity or receptor binding;other molecular function	Pf01582, Pf18452	[GO:0002114]; GO:0004896; GO:0038172; GO:0004888; GO:0140375; GO:0019221; GO:0038023; GO:0007166; GO:0071345; GO:0060089; GO:0007165; GO:0034097; GO:0071310; GO:0003674; GO:0009987; GO:0050794; GO:0007154; GO:0023052; GO:0051716; GO:0010033; GO:0070887; GO:0008150; GO:0050789; GO:0050896; GO:0042221; GO:0065007 [GO:0004908]; GO:0004896; GO:0004888; GO:0140375; GO:0019221; GO:0038023; GO:0007166; …	3556	ENSG00000196083	WP195; WP2637; WP4496; WP5222
FALSE	Master Protein	High	P22891	Vitamin K-dependent protein Z OS=Homo sapiens OX=9606 GN=PROZ PE=1 SV=2	PROZ	A6NMB4; hsa:8858; P22891; Q15213; Q5JVF5; Q5JVF6	0	FALSE	19.568	12	4	4	14	4	400	44.7	5.97		55	34		93	32		5	3		9	3		2	1		3	1		4	2		6	2	protein metabolism;stress response	non-structural extracellular;ER/Golgi	other molecular function	Pf00008, Pf00089, Pf00594, Pf12662	[GO:0004252]; GO:0004175; GO:0008236; GO:0008233; GO:0017171; GO:0016787; GO:0140096; GO:0003824; GO:0003674 [GO:0005509]; GO:0046872; GO:0043169; GO:0043167; GO:0036094; GO:0005488; GO:0003674 [GO:0005615]; GO:0110165; GO:0005576; GO:0005575 [GO:0005788]; GO:0070013; GO:0005783; GO:0043233; GO:0043229; GO:0043231; GO:0005737; GO:0012505; GO:0031974; GO:0043226; GO:0005622; GO:0043227; GO:0110165…	8858	ENSG00000126231
FALSE	Master Protein	High	P55056	Apolipoprotein C-IV OS=Homo sapiens OX=9606 GN=APOC4 PE=1 SV=1	APOC4	B3KWY6; hsa:346; P55056; Q53YY8	0	FALSE	34.223	22	3	4	26	2	127	14.5	8.92		223			185			22			22			3			3			14			12		other metabolic processes;transport;other biological processes	non-structural extracellular	transporter activity	Pf15119	[GO:0005319]; GO:0005215; GO:0006869; GO:0003674; GO:0071702; GO:0010876; GO:0006810; GO:0033036; GO:0051234; GO:0051179; GO:0008150 [GO:0005576]; GO:0110165; GO:0005575 [GO:0006629]; GO:0044238; GO:0071704; GO:0008152; GO:0008150 [GO:0010890]; GO:0010884; GO:0010889; GO:0010883; GO:1905954; GO:0032879; GO:0048518; GO:1905952; GO:0050789; GO:0065007; GO:0008150 [GO:0034361]; GO:0034385; GO:003435…	346	ENSG00000267467
FALSE	Master Protein	High	P68371	Tubulin beta-4B chain OS=Homo sapiens OX=9606 GN=TUBB4B PE=1 SV=1	TUBB4B	A2BFA2; hsa:10383; P05217; P68371	0	FALSE	4.534	5	2	2	2	2	445	49.8	4.89				22		0				3		2				1		1				1		1	cell cycle OR cell proliferation;cell organization and biogenesis;stress response	non-structural extracellular;cytosol;cytoskeleton;other cytoplasmic organelle;other cell component	signal transduction activity or receptor binding;cytoskeletal activity;nucleic acid binding activity;other molecular function	Pf00091, Pf03953	[GO:0000226]; GO:0007010; GO:0007017; GO:0006996; GO:0009987; GO:0016043; GO:0008150; GO:0071840 [GO:0000278]; GO:0007049; GO:0009987; GO:0008150 [GO:0003725]; GO:0003723; GO:0003676; GO:0097159; GO:0005488; GO:0003674 [GO:0003924]; GO:0017111; GO:0016462; GO:0016818; GO:0016817; GO:0016787; GO:0003824; GO:0003674 [GO:0005200]; GO:0005198; GO:0007010; GO:0003674; GO:0006996; GO:0016043; GO:007184…	10383	ENSG00000188229	WP2059; WP2272; WP2359; WP5124
FALSE	Master Protein	High	A0A7I2V2D2	Serpin family G member 1 OS=Homo sapiens OX=9606 GN=SERPING1 PE=1 SV=1	SERPING1	A0A7I2V2D2	0	FALSE	280.84	33	17	28	877	17	482	53.2	6.47	711	4018	3569	719	3902	3522	12	19	17	12	19	17	6	11	8	6	11	8	48	272	157	38	225	137		non-structural extracellular	enzyme regulator activity	Pf00079	[GO:0004867]; GO:0004866; GO:0030414; GO:0061135; GO:0004857; GO:0061134; GO:0030234; GO:0140678; GO:0098772; GO:0003674 [GO:0005615]; GO:0110165; GO:0005576; GO:0005575		ENSG00000149131	WP2806; WP4969; WP5089
FALSE	Master Protein	High	G3V2W1	Protein Z-dependent protease inhibitor OS=Homo sapiens OX=9606 GN=SERPINA10 PE=1 SV=1	SERPINA10	G3V2W1	0	FALSE	86.627	30	12	16	60	12	484	55.1	7.64	83	206	208	119	273	299	5	5	15	4	5	19	3	3	5	2	3	6	7	13	8	6	14	12	stress response	non-structural extracellular	enzyme regulator activity	Pf00079	[GO:0004867]; GO:0004866; GO:0030414; GO:0061135; GO:0004857; GO:0061134; GO:0030234; GO:0140678; GO:0098772; GO:0003674 [GO:0005615]; GO:0110165; GO:0005576; GO:0005575 [GO:0007596]; GO:0007599; GO:0050817; GO:0042060; GO:0050878; GO:0032501; GO:0009611; GO:0065008; GO:0008150; GO:0006950; GO:0065007; GO:0050896	51156	ENSG00000140093; ENSG00000278767	WP5115
FALSE	Master Protein	High	B1AHL2	Fibulin-1 OS=Homo sapiens OX=9606 GN=FBLN1 PE=1 SV=1	FBLN1	B1AHL2; C9JMQ3	0	FALSE	94.31	20	11	11	87	4	721	78.3	5.39	143	685	56	162	874	0	4	9	8	7	9	5	3	5	2	4	5	1	10	26	5	12	33	1	cell organization and biogenesis	non-structural extracellular	enzyme regulator activity;other molecular function	Pf01821, Pf07645, Pf12662	[GO:0005509]; GO:0046872; GO:0043169; GO:0043167; GO:0036094; GO:0005488; GO:0003674 [GO:0005576]; GO:0110165; GO:0005575 [GO:0016504]; GO:0008047; GO:0061134; GO:0030234; GO:0140677; GO:0098772; GO:0003674 [GO:0030198]; GO:0043062; GO:0045229; GO:0016043; GO:0071840; GO:0009987; GO:0008150		ENSG00000077942
FALSE	Master Protein	High	P04070	Vitamin K-dependent protein C OS=Homo sapiens OX=9606 GN=PROC PE=1 SV=1	PROC	B4DPQ7; hsa:5624; P04070; Q15189; Q15190; Q16001; Q53S74; Q9UC55	0	FALSE	42.072	15	6	6	17	6	461	52	6.28	103	42	56	123	50	77	3	4	5	3	7	5	1	1	2	1	2	3	3	1	3	4	2	4	protein metabolism;stress response;other biological processes	non-structural extracellular;ER/Golgi	other molecular function	Pf00089, Pf00594, Pf14670	[GO:0004252]; GO:0004175; GO:0008236; GO:0008233; GO:0017171; GO:0016787; GO:0140096; GO:0003824; GO:0003674 [GO:0005509]; GO:0046872; GO:0043169; GO:0043167; GO:0036094; GO:0005488; GO:0003674 [GO:0005576]; GO:0110165; GO:0005575 [GO:0005615]; GO:0110165; GO:0005576; GO:0005575 [GO:0005783]; GO:0043231; GO:0005737; GO:0012505; GO:0043227; GO:0043229; GO:0110165; GO:0005622; GO:0043226; GO:000557…	5624	ENSG00000115718	WP3896; WP558
FALSE	Master Protein	High	P19827	Inter-alpha-trypsin inhibitor heavy chain H1 OS=Homo sapiens OX=9606 GN=ITIH1 PE=1 SV=3	ITIH1	A8K9N5; B2RAH9; B7Z558; B7Z8C0; F5H165; F5H7Y8; hsa:3697; P19827; P78455; Q01746; Q562G1	0	FALSE	398.762	39	27	35	660	27	911	101.3	6.79	1367	2567	3392	1621	2665	3646	7	16	22	7	14	22	7	10	13	8	8	12	53	107	152	66	93	189	other metabolic processes	non-structural extracellular	enzyme regulator activity;other molecular function	Pf00092, Pf06668, Pf08487	[GO:0004867]; GO:0004866; GO:0030414; GO:0061135; GO:0004857; GO:0061134; GO:0030234; GO:0140678; GO:0098772; GO:0003674 [GO:0005509]; GO:0046872; GO:0043169; GO:0043167; GO:0036094; GO:0005488; GO:0003674 [GO:0005540]; GO:0005539; GO:0097367; GO:0005488; GO:0003674 [GO:0005576]; GO:0110165; GO:0005575 [GO:0030212]; GO:1903510; GO:0030203; GO:0006022; GO:0043170; GO:1901135; GO:1901564; GO:007170…	3697	ENSG00000055957
FALSE	Master Protein	High	A0A994J439	Inter-alpha-trypsin inhibitor heavy chain H3 OS=Homo sapiens OX=9606 GN=ITIH3 PE=1 SV=1	ITIH3	A0A994J439	0	FALSE	248.837	35	23	28	231	23	927	103.7	5.94	438	1028	529	576	1083	493	8	15	16	7	15	13	8	9	9	7	9	8	23	61	28	31	59	29	other metabolic processes	non-structural extracellular	enzyme regulator activity		[GO:0004867]; GO:0004866; GO:0030414; GO:0061135; GO:0004857; GO:0061134; GO:0030234; GO:0140678; GO:0098772; GO:0003674 [GO:0005576]; GO:0110165; GO:0005575 [GO:0030212]; GO:1903510; GO:0030203; GO:0006022; GO:0043170; GO:1901135; GO:1901564; GO:0071704; GO:0006807; GO:0008152; GO:0008150		ENSG00000162267	WP5115
FALSE	Master Protein	High	P15144	Aminopeptidase N OS=Homo sapiens OX=9606 GN=ANPEP PE=1 SV=4	ANPEP	hsa:290; P15144; Q16728; Q6GT90; Q8IUK3; Q8IVH3; Q9UCE0	0	FALSE	67.952	17	14	16	28	14	967	109.5	5.48	170	39	84	153	26	67	5	4	7	5	4	4	5	3	5	5	3	3	6	4	6	6	3	3	protein metabolism;other metabolic processes;developmental processes;other biological processes	non-structural extracellular;plasma membrane;other membranes;ER/Golgi;other cell component	other molecular function	Pf01433, Pf11838, Pf17900	[GO:0001525]; GO:0048646; GO:0048514; GO:0032502; GO:0009653; GO:0035239; GO:0001568; GO:0008150; GO:0048856; GO:0035295; GO:0001944; GO:0007275; GO:0048731; GO:0072359; GO:0032501 [GO:0001618]; GO:0140272; GO:0046718; GO:0005515; GO:0044409; GO:0019058; GO:0005488; GO:0051701; GO:0016032; GO:0003674; GO:0044403; GO:0008150; GO:0044419 [GO:0004177]; GO:0008238; GO:0008233; GO:0016787; GO:0140096;…	290	ENSG00000166825	WP100; WP2406
FALSE	Master Protein	High	P14923	Junction plakoglobin OS=Homo sapiens OX=9606 GN=JUP PE=1 SV=3	JUP	hsa:3728; P14923; Q15093; Q15151; Q7L3S5; Q86W21; Q9BWC4; Q9HCX9	0	FALSE	50.154	21	14	14	31	14	745	81.7	6.14	46	95	40	87	128	37	5	7	5	7	7	5	3	5	3	4	6	3	5	8	3	5	7	3	cell adhesion;cell-cell signaling;cell organization and biogenesis;signal transduction;other biological processes	non-structural extracellular;plasma membrane;other membranes;cytosol;cytoskeleton;nucleus;other cell component	other molecular function	Pf00514	[GO:0001533]; GO:0005886; GO:0016020; GO:0071944; GO:0110165; GO:0005575 [GO:0001954]; GO:0001952; GO:0010811; GO:0010810; GO:0045785; GO:0030155; GO:0048522; GO:0050794; GO:0048518; GO:0050789; GO:0065007; GO:0008150 [GO:0002159]; GO:0002934; GO:0007043; GO:0045216; GO:0034329; GO:0034330; GO:0022607; GO:0016043; GO:0044085; GO:0071840; GO:0009987; GO:0008150 [GO:0003713]; GO:0003712; GO:0045893…	3728	ENSG00000173801	WP2118; WP2355; WP2858; WP3208; WP4239; WP5093; WP5293
FALSE	Master Protein	High	P51884	Lumican OS=Homo sapiens OX=9606 GN=LUM PE=1 SV=2	LUM	B2R6R5; hsa:4060; P51884; Q96QM7	0	FALSE	101.272	36	11	12	172	11	338	38.4	6.61	336	638	492	403	712	547	6	12	18	6	12	18	3	4	4	3	4	4	15	43	25	16	41	32	cell organization and biogenesis;other biological processes	extracellular matrix;ER/Golgi;other cytoplasmic organelle	extracellular structural activity;other molecular function	Pf01462, Pf13516, Pf13855	[GO:0005201]; GO:0005198; GO:0003674 [GO:0005518]; GO:0044877; GO:0005488; GO:0003674 [GO:0005583]; GO:0005581; GO:0098643; GO:0032991; GO:0098644; GO:0099512; GO:0005575; GO:0099080; GO:0062023; GO:0099081; GO:0110165; GO:0031012; GO:0030312; GO:0071944 [GO:0005796]; GO:0070013; GO:0005794; GO:0043233; GO:0043229; GO:0043231; GO:0005737; GO:0012505; GO:0031974; GO:0043226; GO:0005622; GO:0043227…	4060	ENSG00000139329
FALSE	Master Protein	High	Q7Z7M0	Multiple epidermal growth factor-like domains protein 8 OS=Homo sapiens OX=9606 GN=MEGF8 PE=1 SV=2	MEGF8	A8KAY0; hsa:1954; O75097; Q7Z7M0	0	FALSE	5.304	1	2	2	2	2	2845	302.9	6.87		0		31				0		0				1		1				1		1			cell organization and biogenesis;developmental processes;signal transduction;other biological processes	other membranes;nucleus	other molecular function	Pf00053, Pf00431, Pf01437, Pf07645, Pf12947, Pf13415, Pf13418, Pf13854	[GO:0003143]; GO:0048598; GO:0060562; GO:0003007; GO:0035050; GO:0048562; GO:0009653; GO:0009790; GO:0002009; GO:0035239; GO:0009887; GO:0007507; GO:0035295; GO:0060429; GO:0048568; GO:0032502; GO:0048856; GO:0007275; GO:0048729; GO:0048513; GO:0072359; GO:0009888; GO:0008150; GO:0032501; GO:0048731 [GO:0005509]; GO:0046872; GO:0043169; GO:0043167; GO:0036094; GO:0005488; GO:0003674 [GO:0005634];…	1954	ENSG00000105429
FALSE	Master Protein	High	P04066	Tissue alpha-L-fucosidase OS=Homo sapiens OX=9606 GN=FUCA1 PE=1 SV=4	FUCA1	B2RBG3; hsa:2517; P04066; Q14334; Q14335; Q3LID0; Q8NAC2	0	FALSE	10.148	11	4	4	6	4	466	53.7	6.84	0		17	0		0	2		2	2		8	1		1	1		3	1		1	1		3	other metabolic processes	non-structural extracellular;other cytoplasmic organelle;other cell component	other molecular function	Pf01120, Pf16757	[GO:0004560]; GO:0015928; GO:0004553; GO:0016798; GO:0016787; GO:0003824; GO:0003674 [GO:0005576]; GO:0110165; GO:0005575 [GO:0005737]; GO:0110165; GO:0005622; GO:0005575 [GO:0005764]; GO:0000323; GO:0005773; GO:0043231; GO:0005737; GO:0043227; GO:0043229; GO:0110165; GO:0005622; GO:0043226; GO:0005575 [GO:0006004]; GO:0019318; GO:0005996; GO:0005975; GO:0044281; GO:0044238; GO:0071704; GO:000815…	2517	ENSG00000179163	WP4963
FALSE	Master Protein	High	P00450	Ceruloplasmin OS=Homo sapiens OX=9606 GN=CP PE=1 SV=2	CP	hsa:1356; P00450; Q14063; Q2PP18; Q9UKS4	0	FALSE	776.42	54	55	66	1504	44	1065	122.1	5.72	4154	2966	6183	4086	3503	8831	13	19	28	15	19	28	20	15	18	22	15	19	192	164	356	203	167	422	transport;other biological processes	non-structural extracellular;plasma membrane;other membranes;ER/Golgi	other molecular function	Pf00394, Pf07731, Pf07732	[GO:0004322]; GO:0016724; GO:0016722; GO:0016491; GO:0003824; GO:0003674 [GO:0005507]; GO:0046914; GO:0046872; GO:0043169; GO:0043167; GO:0036094; GO:0005488; GO:0003674 [GO:0005576]; GO:0110165; GO:0005575 [GO:0005615]; GO:0110165; GO:0005576; GO:0005575 [GO:0005788]; GO:0070013; GO:0005783; GO:0043233; GO:0043229; GO:0043231; GO:0005737; GO:0012505; GO:0031974; GO:0043226; GO:0005622; GO:004322…	1356	ENSG00000047457	WP4313; WP4577; WP5172
FALSE	Master Protein	High	P33908	Mannosyl-oligosaccharide 1,2-alpha-mannosidase IA OS=Homo sapiens OX=9606 GN=MAN1A1 PE=1 SV=3	MAN1A1	E7EU32; hsa:4121; P33908; Q6P052; Q9NU44; Q9UJI3	0	FALSE	42.051	16	8	8	19	8	653	72.9	6.47	0	135	136	39	62	25	2	2	10	1	3	5	2	1	4	1	2	2	2	3	8	1	3	2	protein metabolism;other metabolic processes;stress response;other biological processes	other membranes;cytosol;ER/Golgi;other cell component	other molecular function	Pf01532	[GO:0000139]; GO:0098588; GO:0005794; GO:0031090; GO:0043231; GO:0005737; GO:0012505; GO:0016020; GO:0043227; GO:0043229; GO:0110165; GO:0005622; GO:0043226; GO:0005575 [GO:0004571]; GO:0015924; GO:0004559; GO:0015923; GO:0004553; GO:0016798; GO:0016787; GO:0003824; GO:0003674 [GO:0005509]; GO:0046872; GO:0043169; GO:0043167; GO:0036094; GO:0005488; GO:0003674 [GO:0005783]; GO:0043231; GO:0005737…	4121	ENSG00000111885	WP5153
FALSE	Master Protein	High	Q9Y5C1	Angiopoietin-related protein 3 OS=Homo sapiens OX=9606 GN=ANGPTL3 PE=1 SV=1	ANGPTL3	A0JLS0; B1ALJ0; B2RCW1; hsa:27329; Q9Y5C1	0	FALSE	8.943	5	3	3	7	3	460	53.6	6.7		65			18			5			5			3			3			3			4		cell adhesion;other metabolic processes;developmental processes;signal transduction;other biological processes	non-structural extracellular;extracellular matrix;ER/Golgi;other cytoplasmic organelle;other cell component	signal transduction activity or receptor binding;enzyme regulator activity;other molecular function	Pf00147	[GO:0001525]; GO:0048646; GO:0048514; GO:0032502; GO:0009653; GO:0035239; GO:0001568; GO:0008150; GO:0048856; GO:0035295; GO:0001944; GO:0007275; GO:0048731; GO:0072359; GO:0032501 [GO:0004857]; GO:0030234; GO:0140678; GO:0098772; GO:0003674 [GO:0004859]; GO:0055102; GO:0004857; GO:0030234; GO:0140678; GO:0098772; GO:0003674 [GO:0005178]; GO:0005102; GO:0044877; GO:0050839; GO:0005515; GO:0005488…	27329	ENSG00000132855	WP5108; WP5304
FALSE	Master Protein	High	A0A8Q3SI95	Complement component C9 OS=Homo sapiens OX=9606 GN=C9 PE=1 SV=1	C9	A0A8Q3SI95	0	FALSE	149.981	41	19	19	246	19	535	60.6	5.59	908	884	1202	879	890	1513	10	7	22	10	8	17	7	4	7	7	5	6	39	35	48	32	37	55	stress response;other biological processes	non-structural extracellular;plasma membrane;other membranes		Pf00057, Pf00090, Pf01823	[GO:0005576]; GO:0110165; GO:0005575 [GO:0005579]; GO:0046930; GO:0098797; GO:0098796; GO:0005886; GO:0032991; GO:0016020; GO:0071944; GO:0005575; GO:0110165 [GO:0006957]; GO:0006956; GO:0045087; GO:0002252; GO:0002253; GO:0006959; GO:0006955; GO:0140546; GO:0002376; GO:0050778; GO:0050896; GO:0098542; GO:0008150; GO:0002684; GO:0048584; GO:0050776; GO:0006952; GO:0051707; GO:0002682; GO:0048518;…		ENSG00000113600	WP2806; WP5148
FALSE	Master Protein	High	P04003	C4b-binding protein alpha chain OS=Homo sapiens OX=9606 GN=C4BPA PE=1 SV=2	C4BPA	hsa:722; P04003; Q5VVQ8	0	FALSE	204.338	37	19	22	332	18	597	67	7.3	532	1384	340	533	1597	286	9	19	9	9	22	2	7	10	3	6	11	1	37	109	19	36	116	15	stress response;other biological processes	non-structural extracellular;plasma membrane;other membranes		Pf00084, Pf18453	[GO:0002456]; GO:0002449; GO:0002460; GO:0002443; GO:0002250; GO:0002252; GO:0006955; GO:0002376; GO:0050896; GO:0008150 [GO:0005576]; GO:0110165; GO:0005575 [GO:0005615]; GO:0110165; GO:0005576; GO:0005575 [GO:0005886]; GO:0016020; GO:0071944; GO:0110165; GO:0005575 [GO:0006958]; GO:0006956; GO:0002455; GO:0002252; GO:0002253; GO:0006959; GO:0016064; GO:0002376; GO:0050778; GO:0006955; GO:001972…	722	ENSG00000123838	WP2806; WP5090
FALSE	Master Protein	High	P55290	Cadherin-13 OS=Homo sapiens OX=9606 GN=CDH13 PE=1 SV=1	CDH13	A8W476; A8W477; B7Z590; C9JRI6; hsa:1012; J3KN62; P55290; Q6GTW4; Q8TBX3	0	FALSE	13.318	5	2	2	4	2	713	78.2	4.98	43		0	39		36	2		3	2		3	1		1	1		1	1		1	1		1	cell adhesion;cell cycle OR cell proliferation;cell organization and biogenesis;developmental processes;signal transduction;other biological processes	non-structural extracellular;plasma membrane;other membranes;other cell component	other molecular function	Pf00028, Pf08758	[GO:0000902]; GO:0009653; GO:0032502; GO:0048856; GO:0008150 [GO:0001938]; GO:0001936; GO:0050679; GO:0050678; GO:0008284; GO:0042127; GO:0048522; GO:0050794; GO:0048518; GO:0050789; GO:0065007; GO:0008150 [GO:0001954]; GO:0001952; GO:0010811; GO:0010810; GO:0045785; GO:0030155; GO:0048522; GO:0050794; GO:0048518; GO:0050789; GO:0065007; GO:0008150 [GO:0002040]; GO:0001525; GO:0048646; GO:0048514…	1012	ENSG00000140945	WP4018; WP4540; WP4541; WP5087
FALSE	Master Protein	High	P05546	Heparin cofactor 2 OS=Homo sapiens OX=9606 GN=SERPIND1 PE=1 SV=3	SERPIND1	B2RAI1; D3DX34; hsa:3053; P05546; Q6IBZ5	0	FALSE	194.501	42	17	20	393	17	499	57	6.9	1017	1025	1070	1419	756	1108	11	22	21	12	18	20	5	11	7	6	9	6	49	90	59	65	66	64	stress response;other biological processes	non-structural extracellular;ER/Golgi	enzyme regulator activity;other molecular function	Pf00079	[GO:0004866]; GO:0030414; GO:0061135; GO:0004857; GO:0061134; GO:0030234; GO:0140678; GO:0098772; GO:0003674 [GO:0004867]; GO:0004866; GO:0030414; GO:0061135; GO:0004857; GO:0061134; GO:0030234; GO:0140678; GO:0098772; GO:0003674 [GO:0005615]; GO:0110165; GO:0005576; GO:0005575 [GO:0005788]; GO:0070013; GO:0005783; GO:0043233; GO:0043229; GO:0043231; GO:0005737; GO:0012505; GO:0031974; GO:0043226…	3053	ENSG00000099937	WP3896; WP4657; WP558
FALSE	Master Protein	High	Q12884	Prolyl endopeptidase FAP OS=Homo sapiens OX=9606 GN=FAP PE=1 SV=5	FAP	hsa:2191; O00199; Q12884; Q53TP5; Q86Z29; Q99998; Q9UID4	0	FALSE	42.054	18	11	11	20	11	760	87.7	6.65		68	68		106	47		9	6		5	6		6	3		4	3		7	3		7	3	cell adhesion;cell cycle OR cell proliferation;protein metabolism;other metabolic processes;developmental processes;other biological processes	non-structural extracellular;plasma membrane;other membranes;other cell component	signal transduction activity or receptor binding;other molecular function	Pf00326, Pf00930	[GO:0001525]; GO:0048646; GO:0048514; GO:0032502; GO:0009653; GO:0035239; GO:0001568; GO:0008150; GO:0048856; GO:0035295; GO:0001944; GO:0007275; GO:0048731; GO:0072359; GO:0032501 [GO:0002020]; GO:0019899; GO:0005515; GO:0005488; GO:0003674 [GO:0004175]; GO:0008233; GO:0016787; GO:0140096; GO:0003824; GO:0003674 [GO:0004252]; GO:0004175; GO:0008236; GO:0008233; GO:0017171; GO:0016787; GO:0140096…	2191	ENSG00000078098
FALSE	Master Protein	High	P26038	Moesin OS=Homo sapiens OX=9606 GN=MSN PE=1 SV=3	MSN	hsa:4478; P26038	0	FALSE	15.726	9	5	5	7	5	577	67.8	6.4	29		14	30	31		6		2	4	2		3		1	2	1		3		1	2	1		cell adhesion;cell cycle OR cell proliferation;cell organization and biogenesis;other biological processes	plasma membrane;other membranes;cytosol;cytoskeleton;other cell component	signal transduction activity or receptor binding;cytoskeletal activity;nucleic acid binding activity;other molecular function	Pf00373, Pf00769, Pf09379, Pf09380, Pf20492	[GO:0001771]; GO:0009988; GO:0046649; GO:0008037; GO:0045321; GO:0009987; GO:0001775; GO:0002376; GO:0008150; GO:0032501 [GO:0001931]; GO:0120025; GO:0031254; GO:0042995; GO:0110165; GO:0005575 [GO:0003725]; GO:0003723; GO:0003676; GO:0097159; GO:0005488; GO:0003674 [GO:0003779]; GO:0008092; GO:0005515; GO:0005488; GO:0003674 [GO:0005102]; GO:0005515; GO:0005488; GO:0003674 [GO:0005200]; GO:00051…	4478	ENSG00000147065	WP2276; WP2324; WP4630; WP4949; WP51
FALSE	Master Protein	High	P29622	Kallistatin OS=Homo sapiens OX=9606 GN=SERPINA4 PE=1 SV=3	SERPINA4	hsa:5267; P29622; Q53XB5; Q86TR9; Q96BZ5	0	FALSE	205.577	52	18	23	234	18	427	48.5	7.75	71	1203	989	67	1301	962	2	26	24	2	25	26	1	11	7	1	10	7	3	72	45	3	72	39		other cell component	enzyme regulator activity	Pf00079	[GO:0004867]; GO:0004866; GO:0030414; GO:0061135; GO:0004857; GO:0061134; GO:0030234; GO:0140678; GO:0098772; GO:0003674 [GO:0031089]; GO:0034774; GO:0042827; GO:0060205; GO:0030141; GO:0031983; GO:0070013; GO:0031410; GO:0099503; GO:0012505; GO:0043233; GO:0031982; GO:0043229; GO:0097708; GO:0005737; GO:0110165; GO:0031974; GO:0043226; GO:0043227; GO:0005622; GO:0043231; GO:0005575	5267	ENSG00000100665
FALSE	Master Protein	High	Q14126	Desmoglein-2 OS=Homo sapiens OX=9606 GN=DSG2 PE=1 SV=2	DSG2	hsa:1829; Q14126; Q4KKU6	0	FALSE	8.516	2	2	2	2	2	1118	122.2	5.24					48						2						2						2		cell adhesion;cell organization and biogenesis;developmental processes;other biological processes	plasma membrane;other membranes;other cell component	other molecular function	Pf00028	[GO:0001533]; GO:0005886; GO:0016020; GO:0071944; GO:0110165; GO:0005575 [GO:0002934]; GO:0045216; GO:0034330; GO:0016043; GO:0071840; GO:0009987; GO:0008150 [GO:0003165]; GO:0003229; GO:0003164; GO:0048738; GO:0003161; GO:0014706; GO:0007507; GO:0060537; GO:0048513; GO:0072359; GO:0009888; GO:0048856; GO:0048731; GO:0032502; GO:0007275; GO:0008150; GO:0032501 [GO:0005509]; GO:0046872; GO:0043169…	1829	ENSG00000046604	WP2118; WP5143
FALSE	Master Protein	High	Q99715	Collagen alpha-1(XII) chain OS=Homo sapiens OX=9606 GN=COL12A1 PE=1 SV=2	COL12A1	hsa:1303; O43853; Q15955; Q5VYK1; Q5VYK2; Q71UR3; Q99715; Q99716	0	FALSE	37.863	4	13	13	23	13	3063	332.9	5.53	116	24	21	124	0	37	1	1	0	2	0	1	4	4	1	5	1	2	4	6	2	8	1	2	cell adhesion;cell organization and biogenesis;developmental processes	extracellular matrix;ER/Golgi	extracellular structural activity	Pf00041, Pf00092, Pf01391	[GO:0005595]; GO:0005593; GO:0030934; GO:0005581; GO:0062023; GO:0032991; GO:0031012; GO:0005575; GO:0030312; GO:0110165; GO:0071944 [GO:0005788]; GO:0070013; GO:0005783; GO:0043233; GO:0043229; GO:0043231; GO:0005737; GO:0012505; GO:0031974; GO:0043226; GO:0005622; GO:0043227; GO:0110165; GO:0005575 [GO:0007155]; GO:0009987; GO:0008150 [GO:0030020]; GO:0005201; GO:0005198; GO:0003674 [GO:0030199…	1303	ENSG00000111799
FALSE	Master Protein	High	P02787	Serotransferrin OS=Homo sapiens OX=9606 GN=TF PE=1 SV=4	TF	hsa:7018; O43890; P02787; Q1HBA5; Q9NQB8; Q9UHV0	0	FALSE	317.813	56	30	35	317	30	698	77	7.12	1168	1637	938	960	1304	802	17	17	24	17	18	24	11	11	9	11	12	9	40	75	44	41	69	48	cell organization and biogenesis;stress response;transport;signal transduction;other biological processes	non-structural extracellular;plasma membrane;other membranes;ER/Golgi;other cytoplasmic organelle;other cell component	signal transduction activity or receptor binding;other molecular function	Pf00405	[GO:0005576]; GO:0110165; GO:0005575 [GO:0005769]; GO:0005768; GO:0031410; GO:0012505; GO:0097708; GO:0005737; GO:0110165; GO:0031982; GO:0043231; GO:0005622; GO:0005575; GO:0043227; GO:0043229; GO:0043226 [GO:0005770]; GO:0005768; GO:0031410; GO:0012505; GO:0097708; GO:0005737; GO:0110165; GO:0031982; GO:0043231; GO:0005622; GO:0005575; GO:0043227; GO:0043229; GO:0043226 [GO:0005788]; GO:0070013…	7018	ENSG00000091513	WP2007; WP2848; WP4313; WP4754; WP4906; WP5172; WP706
FALSE	Master Protein	High	E9PHK0	C-type lectin domain family 3 member B OS=Homo sapiens OX=9606 GN=CLEC3B PE=1 SV=1	CLEC3B	E9PHK0	0	FALSE	62.523	54	7	7	46	7	160	17.8	5.05	90	168	391	47	126	331	16	16	22	16	16	21	2	2	3	2	2	2	3	9	13	6	6	9			other molecular function	Pf00059	[GO:0030246]; GO:0005488; GO:0003674	7123	ENSG00000163815
FALSE	Master Protein	High	P01859	Immunoglobulin heavy constant gamma 2 OS=Homo sapiens OX=9606 GN=IGHG2 PE=1 SV=3	IGHG2	A0A286YEY4; A6NE66; P01859	0	FALSE	38.489	20	6	6	86	3	395	43.8	6.52		676	30		722	17		12	8		12	8		4	2		4	2		39	3		42	2	stress response;signal transduction;other biological processes	non-structural extracellular;plasma membrane;other membranes;other cell component	signal transduction activity or receptor binding;other molecular function	Pf07654	[GO:0002250]; GO:0006955; GO:0002376; GO:0050896; GO:0008150 [GO:0003823]; GO:0005488; GO:0003674 [GO:0005576]; GO:0110165; GO:0005575 [GO:0005615]; GO:0110165; GO:0005576; GO:0005575 [GO:0005886]; GO:0016020; GO:0071944; GO:0110165; GO:0005575 [GO:0006958]; GO:0006956; GO:0002455; GO:0002252; GO:0002253; GO:0006959; GO:0016064; GO:0002376; GO:0050778; GO:0006955; GO:0019724; GO:0008150; GO:00026…		ENSG00000211893; ENSG00000274497
FALSE	Master Protein	High	A0A7I2V2R5	Dipeptidyl peptidase 4 OS=Homo sapiens OX=9606 GN=DPP4 PE=1 SV=1	DPP4	A0A7I2V2R5	0	FALSE	28.601	10	7	7	14	7	734	84.5	5.87	61	75		91	39		1	5		2	7		1	4		2	5		1	5		2	6		cell adhesion;protein metabolism	plasma membrane;other membranes;other cell component	other molecular function	Pf00326, Pf00930	[GO:0004252]; GO:0004175; GO:0008236; GO:0008233; GO:0017171; GO:0016787; GO:0140096; GO:0003824; GO:0003674 [GO:0006508]; GO:0019538; GO:0043170; GO:0044238; GO:1901564; GO:0071704; GO:0008152; GO:0006807; GO:0008150 [GO:0007155]; GO:0009987; GO:0008150 [GO:0031258]; GO:0031253; GO:0031256; GO:0030027; GO:0098590; GO:0120025; GO:0110165; GO:0005886; GO:0031252; GO:0016020; GO:0042995; GO:0005575…		ENSG00000197635	WP4313
FALSE	Master Protein	High	P02760	Protein AMBP OS=Homo sapiens OX=9606 GN=AMBP PE=1 SV=1	AMBP	hsa:259; P00977; P02759; P02760; P78491; Q2TU33; Q5TBD7; Q9UC58; Q9UDI8	0	FALSE	115.519	46	12	14	129	12	352	39	6.25	192	568	517	96	711	553	6	20	24	6	20	15	3	5	5	2	5	3	6	32	28	4	34	25	cell adhesion;other metabolic processes;other biological processes	non-structural extracellular;plasma membrane;other membranes;cytosol;mitochondrion;ER/Golgi;nucleus;other cell component	enzyme regulator activity;other molecular function	Pf00014, Pf00061	[GO:0004867]; GO:0004866; GO:0030414; GO:0061135; GO:0004857; GO:0061134; GO:0030234; GO:0140678; GO:0098772; GO:0003674 [GO:0005576]; GO:0110165; GO:0005575 [GO:0005743]; GO:0019866; GO:0031966; GO:0031090; GO:0031967; GO:0005740; GO:0016020; GO:0043227; GO:0031975; GO:0043229; GO:0005739; GO:0110165; GO:0043226; GO:0005622; GO:0043231; GO:0005737; GO:0005575 [GO:0005783]; GO:0043231; GO:0005737…	259	ENSG00000106927
FALSE	Master Protein	High	Q14520	Hyaluronan-binding protein 2 OS=Homo sapiens OX=9606 GN=HABP2 PE=1 SV=1	HABP2	A8K467; B7Z8U5; F5H5M6; hsa:3026; O00663; Q14520	0	FALSE	60.409	18	10	10	57	10	560	62.6	6.54	184	239		212	244		11	4		9	7		7	2		6	3		15	14		13	15		cell adhesion;protein metabolism	non-structural extracellular	other molecular function	Pf00008, Pf00051, Pf00089	[GO:0004252]; GO:0004175; GO:0008236; GO:0008233; GO:0017171; GO:0016787; GO:0140096; GO:0003824; GO:0003674 [GO:0005509]; GO:0046872; GO:0043169; GO:0043167; GO:0036094; GO:0005488; GO:0003674 [GO:0005539]; GO:0097367; GO:0005488; GO:0003674 [GO:0005576]; GO:0110165; GO:0005575 [GO:0005615]; GO:0110165; GO:0005576; GO:0005575 [GO:0006508]; GO:0019538; GO:0043170; GO:0044238; GO:1901564; GO:00717…	3026	ENSG00000148702
FALSE	Master Protein	High	C9JF17	Apolipoprotein D (Fragment) OS=Homo sapiens OX=9606 GN=APOD PE=1 SV=1	APOD	C9JF17	0	FALSE	26.155	20	4	5	60	4	215	24.1	5.6	184	355		245	333		9	11		9	11		2	2		2	2		8	23		8	21		transport;developmental processes;other biological processes	non-structural extracellular	other molecular function	Pf08212	[GO:0005576]; GO:0110165; GO:0005575 [GO:0006869]; GO:0071702; GO:0010876; GO:0006810; GO:0033036; GO:0051234; GO:0051179; GO:0008150 [GO:0007420]; GO:0048513; GO:0007417; GO:0060322; GO:0048856; GO:0048731; GO:0007399; GO:0032502; GO:0007275; GO:0008150; GO:0032501 [GO:0008289]; GO:0005488; GO:0003674 [GO:0042246]; GO:0031099; GO:0048589; GO:0048856; GO:0040007; GO:0032502; GO:0008150		ENSG00000189058
FALSE	Master Protein	High	Q9Y6Z7	Collectin-10 OS=Homo sapiens OX=9606 GN=COLEC10 PE=1 SV=2	COLEC10	hsa:10584; Q3SYH6; Q6UW19; Q9Y6Z7	0	FALSE	19.298	15	4	4	13	4	277	30.7	7.33		48	69		57	60		6	5		10	5		2	1		3	1		4	1		6	2	protein metabolism;stress response;signal transduction;other biological processes	non-structural extracellular;plasma membrane;other membranes;ER/Golgi;other cytoplasmic organelle;other cell component	signal transduction activity or receptor binding;other molecular function	Pf00059, Pf01391	[GO:0001867]; GO:0006956; GO:0045087; GO:0002252; GO:0002253; GO:0006959; GO:0006955; GO:0140546; GO:0002376; GO:0050778; GO:0050896; GO:0098542; GO:0008150; GO:0002684; GO:0048584; GO:0050776; GO:0006952; GO:0051707; GO:0002682; GO:0048518; GO:0048583; GO:0006950; GO:0043207; GO:0044419; GO:0050789; GO:0009605; GO:0009607; GO:0065007 [GO:0002752]; GO:0002220; GO:0002221; GO:0002429; GO:0002758; …	10584	ENSG00000184374	WP5090
FALSE	Master Protein	High	Q92859	Neogenin OS=Homo sapiens OX=9606 GN=NEO1 PE=1 SV=2	NEO1	B7ZKM9; B7ZKN0; hsa:4756; O00340; Q17RX1; Q92859	0	FALSE	13.565	3	4	4	6	4	1461	159.9	6.54		42	15	34	33	0		1	1	1	2	1		1	1	1	2	1		1	1	1	2	1	cell adhesion;cell organization and biogenesis;transport;developmental processes;other biological processes	plasma membrane;other membranes;ER/Golgi;nucleus;other cell component	signal transduction activity or receptor binding;other molecular function	Pf00041, Pf06583, Pf07679, Pf13895, Pf13927	[GO:0001764]; GO:0016477; GO:0048699; GO:0048870; GO:0022008; GO:0009987; GO:0030154; GO:0007399; GO:0008150; GO:0048869; GO:0048731; GO:0032502; GO:0048856; GO:0007275; GO:0032501 [GO:0005654]; GO:0110165; GO:0031981; GO:0005575; GO:0070013; GO:0005634; GO:0043233; GO:0043229; GO:0043231; GO:0031974; GO:0043226; GO:0005622; GO:0043227 [GO:0005794]; GO:0043231; GO:0005737; GO:0012505; GO:0043227;…	4756	ENSG00000067141	WP4148; WP4747; WP5352
FALSE	Master Protein	High	P06396	Gelsolin OS=Homo sapiens OX=9606 GN=GSN PE=1 SV=1	GSN	A2A418; A8MUD1; A8MYN7; B7Z373; B7Z5V1; F5H1A8; hsa:2934; P06396; Q5T0I2; Q8WVV7	0	FALSE	307.635	51	28	32	335	22	782	85.6	6.28	1124	909	1472	1089	1018	1945	12	8	28	13	13	23	11	5	10	12	7	8	54	40	71	43	43	84	cell organization and biogenesis;protein metabolism;other metabolic processes;stress response;transport;developmental processes;other biological processes	non-structural extracellular;plasma membrane;other membranes;cytosol;cytoskeleton;other cell component	cytoskeletal activity;other molecular function	Pf00626	[GO:0002102]; GO:0043232; GO:0015629; GO:0043228; GO:0043229; GO:0005856; GO:0043226; GO:0005622; GO:0110165; GO:0005575 [GO:0003779]; GO:0008092; GO:0005515; GO:0005488; GO:0003674 [GO:0005509]; GO:0046872; GO:0043169; GO:0043167; GO:0036094; GO:0005488; GO:0003674 [GO:0005546]; GO:0043168; GO:1902936; GO:0043167; GO:1901981; GO:0036094; GO:0035091; GO:0005488; GO:0005543; GO:0003674; GO:0008289…	2934	ENSG00000148180	WP4217; WP51
FALSE	Master Protein	High	P05156	Complement factor I OS=Homo sapiens OX=9606 GN=CFI PE=1 SV=2	CFI	hsa:3426; O60442; P05156	0	FALSE	157.171	34	17	20	165	17	583	65.7	7.5	1214	199	846	1082	150	1111	13	4	16	12	5	16	8	2	6	7	3	6	45	8	30	39	8	35	protein metabolism;stress response;other biological processes	non-structural extracellular;other membranes	other molecular function	Pf00057, Pf00089, Pf00530, Pf21286, Pf21287	[GO:0004252]; GO:0004175; GO:0008236; GO:0008233; GO:0017171; GO:0016787; GO:0140096; GO:0003824; GO:0003674 [GO:0005576]; GO:0110165; GO:0005575 [GO:0006508]; GO:0019538; GO:0043170; GO:0044238; GO:1901564; GO:0071704; GO:0008152; GO:0006807; GO:0008150 [GO:0006958]; GO:0006956; GO:0002455; GO:0002252; GO:0002253; GO:0006959; GO:0016064; GO:0002376; GO:0050778; GO:0006955; GO:0019724; GO:0008150…	3426	ENSG00000205403	WP2806; WP3896; WP5090; WP5115; WP558
FALSE	Master Protein	High	D6RE86	Ceruloplasmin (Fragment) OS=Homo sapiens OX=9606 GN=CP PE=1 SV=8	CP	D6RE86	0	FALSE	74.256	48	7	7	252	2	178	20.7	7.24	0	64	1709	15	66	2944	7	13	28	14	13	28	1	2	3	2	2	3	1	6	106	4	5	130			other molecular function	Pf07732	[GO:0005507]; GO:0046914; GO:0046872; GO:0043169; GO:0043167; GO:0036094; GO:0005488; GO:0003674		ENSG00000047457	WP4313; WP4577; WP5172
FALSE	Master Protein	High	A0A804HJW9	Exostosin glycosyltransferase 2 OS=Homo sapiens OX=9606 GN=EXT2 PE=1 SV=1	EXT2	A0A804HJW9	0	FALSE	10.494	7	3	3	7	3	445	50.5	6.98	70			55			7			4			3			2			4			3			protein metabolism;other metabolic processes	other membranes	other molecular function	Pf03016	[GO:0006486]; GO:0036211; GO:0043413; GO:0009101; GO:0019538; GO:0043412; GO:0070085; GO:0009059; GO:0009100; GO:1901137; GO:1901566; GO:0043170; GO:0044238; GO:1901564; GO:0008152; GO:0044249; GO:1901576; GO:1901135; GO:0071704; GO:0006807; GO:0008150; GO:0009058; GO:0044237; GO:0009987 [GO:0016020]; GO:0110165; GO:0005575 [GO:0016757]; GO:0016740; GO:0003824; GO:0003674		ENSG00000151348	WP2857; WP3183; WP4784; WP5348; WP5395
FALSE	Master Protein	High	Q9UBQ6	Exostosin-like 2 OS=Homo sapiens OX=9606 GN=EXTL2 PE=1 SV=1	EXTL2	B2R795; D3DT60; hsa:2135; Q9UBQ6	0	FALSE	22.428	15	4	4	8	4	330	37.4	8.95		57	68		41	61		5	9		5	9		2	2		2	2		2	2		2	2	protein metabolism;other metabolic processes	non-structural extracellular;other membranes;cytosol;ER/Golgi;nucleus	other molecular function	Pf09258	[GO:0001888]; GO:0008375; GO:0008194; GO:0016758; GO:0016757; GO:0016740; GO:0003824; GO:0003674 [GO:0005539]; GO:0097367; GO:0005488; GO:0003674 [GO:0005576]; GO:0110165; GO:0005575 [GO:0005654]; GO:0110165; GO:0031981; GO:0005575; GO:0070013; GO:0005634; GO:0043233; GO:0043229; GO:0043231; GO:0031974; GO:0043226; GO:0005622; GO:0043227 [GO:0005783]; GO:0043231; GO:0005737; GO:0012505; GO:004322…	2135	ENSG00000162694	WP5395
FALSE	Master Protein	High	F2Z3N2	Complement C2 OS=Homo sapiens OX=9606 GN=C2 PE=1 SV=2	C2	F2Z3N2	0	FALSE	222.519	33	22	29	264	4	690	76.6	7.68	621	939	1070	699	1305	1007	12	15	20	12	15	13	9	8	10	9	8	8	36	47	42	36	57	46	protein metabolism;stress response;other biological processes	non-structural extracellular	other molecular function	Pf00084, Pf00089, Pf00092	[GO:0004252]; GO:0004175; GO:0008236; GO:0008233; GO:0017171; GO:0016787; GO:0140096; GO:0003824; GO:0003674 [GO:0005576]; GO:0110165; GO:0005575 [GO:0006508]; GO:0019538; GO:0043170; GO:0044238; GO:1901564; GO:0071704; GO:0008152; GO:0006807; GO:0008150 [GO:0006958]; GO:0006956; GO:0002455; GO:0002252; GO:0002253; GO:0006959; GO:0016064; GO:0002376; GO:0050778; GO:0006955; GO:0019724; GO:0008150…		ENSG00000166278	WP2806; WP3941
FALSE	Master Protein	High	Q12860	Contactin-1 OS=Homo sapiens OX=9606 GN=CNTN1 PE=1 SV=1	CNTN1	A8K0H9; A8K0Y3; hsa:1272; Q12860; Q12861; Q14030; Q7M4P0; Q8N466	0	FALSE	11.213	4	4	4	7	4	1018	113.2	5.9	49		0	64	0	0	2		1	2	1	1	2		1	2	1	1	2		1	2	1	1	cell adhesion;cell organization and biogenesis;other metabolic processes;developmental processes;signal transduction;other biological processes	plasma membrane;other membranes;other cell component	other molecular function	Pf00041, Pf00047, Pf07679, Pf13927	[GO:0005886]; GO:0016020; GO:0071944; GO:0110165; GO:0005575 [GO:0007155]; GO:0009987; GO:0008150 [GO:0007219]; GO:0007166; GO:0007165; GO:0009987; GO:0050794; GO:0007154; GO:0023052; GO:0051716; GO:0008150; GO:0050789; GO:0050896; GO:0065007 [GO:0007411]; GO:0097485; GO:0007409; GO:0031175; GO:0048812; GO:0048667; GO:0061564; GO:0120036; GO:0048666; GO:0120039; GO:0000902; GO:0030030; GO:0048468…	1272	ENSG00000018236
FALSE	Master Protein	High	P08571	Monocyte differentiation antigen CD14 OS=Homo sapiens OX=9606 GN=CD14 PE=1 SV=2	CD14	hsa:929; P08571; Q53XT5; Q96FR6; Q96L99; Q9UNS3	0	FALSE	62.909	25	8	9	37	8	375	40.1	6.23	29	103	256	54	87	367	2	3	18	5	2	18	1	2	4	2	1	4	1	5	12	2	4	13	stress response;transport;signal transduction;other biological processes	non-structural extracellular;plasma membrane;other membranes;ER/Golgi;other cytoplasmic organelle	other molecular function	Pf13516	[GO:0001530]; GO:0008289; GO:0097367; GO:0005488; GO:0003674 [GO:0001819]; GO:0001817; GO:0010628; GO:0051240; GO:0010468; GO:0051239; GO:0010557; GO:0048518; GO:0010556; GO:0050789; GO:0010604; GO:0031328; GO:0031326; GO:0060255; GO:0065007; GO:0009893; GO:0009891; GO:0031325; GO:0009889; GO:0031323; GO:0019222; GO:0008150; GO:0048522; GO:0050794 [GO:0001847]; GO:0004888; GO:0038023; GO:0060089;…	929	ENSG00000170458	WP2272; WP2877; WP382; WP4136; WP4146; WP4478; WP51; WP5115; WP5293; WP75
FALSE	Master Protein	High	G3V0E5	Transferrin receptor protein 1 OS=Homo sapiens OX=9606 GN=TFRC PE=1 SV=1	TFRC	G3V0E5	0	FALSE	119.858	32	19	21	95	19	679	75.9	6.81	142	518	188	123	532	240	3	20	6	3	22	8	2	12	4	2	13	5	6	33	8	5	35	8	transport;other biological processes	plasma membrane;other membranes;other cell component	other molecular function	Pf02225, Pf04253, Pf04389	[GO:0004998]; GO:0038024; GO:0003674; GO:0006897; GO:0016192; GO:0098657; GO:0006810; GO:0009987; GO:0051234; GO:0008150; GO:0051179 [GO:0005886]; GO:0016020; GO:0071944; GO:0110165; GO:0005575 [GO:0006879]; GO:0030003; GO:0098771; GO:0006873; GO:0055080; GO:0048878; GO:0050801; GO:0055082; GO:0042592; GO:0019725; GO:0008150 [GO:0031623]; GO:0006898; GO:0006897; GO:0016192; GO:0098657; GO:0006810…	7037	ENSG00000072274	WP2007; WP4313; WP4906; WP5172
FALSE	Master Protein	High	P02649	Apolipoprotein E OS=Homo sapiens OX=9606 GN=APOE PE=1 SV=1	APOE	B2RC15; C0JYY5; hsa:348; P02649; Q9P2S4	0	FALSE	205.904	64	19	25	332	19	317	36.1	5.73	1645	1469	424	1588	1649	669	29	23	11	29	24	11	10	6	2	10	7	2	80	65	21	77	66	23	cell-cell signaling;cell organization and biogenesis;protein metabolism;other metabolic processes;stress response;transport;developmental processes;signal transduction;other biological processes	non-structural extracellular;extracellular matrix;plasma membrane;other membranes;ER/Golgi;other cytoplasmic organelle;other cell component	signal transduction activity or receptor binding;transporter activity;enzyme regulator activity;cytoskeletal activity;other molecular function	Pf01442	[GO:0000302]; GO:0006979; GO:1901700; GO:0006950; GO:0042221; GO:0050896; GO:0008150 [GO:0001540]; GO:0042277; GO:0033218; GO:0005488; GO:0003674 [GO:0001937]; GO:0001936; GO:0050680; GO:0050678; GO:0008285; GO:0042127; GO:0048523; GO:0050794; GO:0048519; GO:0050789; GO:0065007; GO:0008150 [GO:0002021]; GO:0031667; GO:0097009; GO:0009991; GO:0048871; GO:0009605; GO:0032501; GO:0042592; GO:0050896…	348	ENSG00000130203	WP1533; WP2059; WP2864; WP3926; WP430; WP5110; WP5124; WP5304; WP5323; WP5426
FALSE	Master Protein	High	P11597	Cholesteryl ester transfer protein OS=Homo sapiens OX=9606 GN=CETP PE=1 SV=2	CETP	hsa:1071; P11597; Q13987; Q13988; Q53YZ1	0	FALSE	44.753	17	7	8	20	7	493	54.7	6.09	32	92	49	41	45	85	4	7	6	4	7	6	2	3	2	2	3	2	3	4	2	4	4	3	cell organization and biogenesis;other metabolic processes;transport;other biological processes	non-structural extracellular;other cell component	transporter activity;other molecular function	Pf01273, Pf02886	[GO:0005548]; GO:0005319; GO:0015914; GO:0005215; GO:0006869; GO:0015748; GO:0003674; GO:0071702; GO:0010876; GO:0006810; GO:0033036; GO:0051234; GO:0051179; GO:0008150 [GO:0005576]; GO:0110165; GO:0005575 [GO:0005615]; GO:0110165; GO:0005576; GO:0005575 [GO:0006641]; GO:0006639; GO:0006638; GO:0046486; GO:0044255; GO:0006629; GO:0044237; GO:0044238; GO:0071704; GO:0008152; GO:0009987; GO:0008150…	1071	ENSG00000087237	WP1; WP3601; WP430; WP4522; WP4754; WP5108; WP5109; WP5110; WP5111; WP5112; WP5304
FALSE	Master Protein	High	P29401	Transketolase OS=Homo sapiens OX=9606 GN=TKT PE=1 SV=3	TKT	A8K089; B4DE31; E7EPA7; hsa:7086; P29401; Q8TBA3; Q96HH3	0	FALSE	13.567	8	3	3	4	3	623	67.8	7.66	53	38		71			1	6		1			1	2		1			1	2		1			other metabolic processes;other biological processes	other membranes;cytosol;ER/Golgi;nucleus;other cytoplasmic organelle	other molecular function	Pf00456, Pf02779, Pf02780	[GO:0000287]; GO:0046872; GO:0043169; GO:0043167; GO:0036094; GO:0005488; GO:0003674 [GO:0004802]; GO:0016744; GO:0016740; GO:0003824; GO:0003674 [GO:0005509]; GO:0046872; GO:0043169; GO:0043167; GO:0036094; GO:0005488; GO:0003674 [GO:0005654]; GO:0110165; GO:0031981; GO:0005575; GO:0070013; GO:0005634; GO:0043233; GO:0043229; GO:0043231; GO:0031974; GO:0043226; GO:0005622; GO:0043227 [GO:0005777…	7086	ENSG00000163931	WP134; WP3888; WP4290; WP4297
FALSE	Master Protein	High	D6RAR4	HGF activator OS=Homo sapiens OX=9606 GN=HGFAC PE=1 SV=1	HGFAC	D6RAR4	0	FALSE	50.285	14	7	7	43	7	662	71.4	7.05	105	321	60	73	392	65	3	5	8	3	5	6	2	3	3	2	3	2	5	11	6	4	12	5	protein metabolism	non-structural extracellular	other molecular function	Pf00008, Pf00040, Pf00051, Pf00089	[GO:0004252]; GO:0004175; GO:0008236; GO:0008233; GO:0017171; GO:0016787; GO:0140096; GO:0003824; GO:0003674 [GO:0005615]; GO:0110165; GO:0005576; GO:0005575 [GO:0006508]; GO:0019538; GO:0043170; GO:0044238; GO:1901564; GO:0071704; GO:0008152; GO:0006807; GO:0008150	3083	ENSG00000109758
FALSE	Master Protein	High	A0A8V8TLR1	Peptidase D OS=Homo sapiens OX=9606 GN=PEPD PE=1 SV=1	PEPD	A0A8V8TLR1	0	FALSE	8.897	3	2	2	4	2	507	55.9	6.16		40			0			3			3			2			2			2			2				other molecular function	Pf00557, Pf05195	[GO:0030145]; GO:0046914; GO:0046872; GO:0043169; GO:0043167; GO:0036094; GO:0005488; GO:0003674 [GO:0070006]; GO:0004177; GO:0008235; GO:0008238; GO:0008237; GO:0008233; GO:0016787; GO:0140096; GO:0003824; GO:0003674		ENSG00000124299
FALSE	Master Protein	High	P22352	Glutathione peroxidase 3 OS=Homo sapiens OX=9606 GN=GPX3 PE=1 SV=2	GPX3	hsa:2878; O43787; P22352; Q86W78; Q9NZ74; Q9UEL1	0	FALSE	34.596	26	5	9	47	5	226	25.5	8.13		135	197		148	228		13	16		13	16		3	3		3	3		14	10		14	9	other metabolic processes;stress response;other biological processes	non-structural extracellular	other molecular function	Pf00255	[GO:0004602]; GO:0004601; GO:0016209; GO:0016684; GO:0003674; GO:0098869; GO:0016491; GO:1990748; GO:0003824; GO:0009987; GO:0098754; GO:0097237; GO:0008150; GO:0009636; GO:0070887; GO:0042221; GO:0051716; GO:0050896 [GO:0005576]; GO:0110165; GO:0005575 [GO:0005615]; GO:0110165; GO:0005576; GO:0005575 [GO:0006982]; GO:0033194; GO:0033993; GO:0006979; GO:1901700; GO:0010033; GO:0006950; GO:0042221…	2878	ENSG00000211445	WP100; WP15; WP176; WP2525; WP28; WP2882; WP2884; WP3940; WP408; WP702
FALSE	Master Protein	High	C9JXX4	Insulin like growth factor binding protein 5 (Fragment) OS=Homo sapiens OX=9606 GN=IGFBP5 PE=1 SV=1	IGFBP5	C9JXX4	0	FALSE	6.827	9	2	2	3	2	233	25.5	7.31	39			57			5			9			1			2			1			2				non-structural extracellular	other molecular function	Pf00219	[GO:0005520]; GO:0019838; GO:0005515; GO:0005488; GO:0003674 [GO:0005576]; GO:0110165; GO:0005575		ENSG00000115461	WP3850; WP5122; WP5321
FALSE	Master Protein	High	A0A0A0MSN4	Angiotensin-converting enzyme OS=Homo sapiens OX=9606 GN=ACE PE=1 SV=1	ACE	A0A0A0MSN4	0	FALSE	10.59	2	3	3	4	3	1242	142.3	6.23		39			24			2			1			3			1			3			1		protein metabolism	other membranes	other molecular function	Pf01401	[GO:0004180]; GO:0008238; GO:0008233; GO:0016787; GO:0140096; GO:0003824; GO:0003674 [GO:0006508]; GO:0019538; GO:0043170; GO:0044238; GO:1901564; GO:0071704; GO:0008152; GO:0006807; GO:0008150 [GO:0008237]; GO:0008233; GO:0016787; GO:0140096; GO:0003824; GO:0003674 [GO:0008241]; GO:0008238; GO:0008233; GO:0016787; GO:0140096; GO:0003824; GO:0003674 [GO:0016020]; GO:0110165; GO:0005575 [GO:004687…		ENSG00000159640	WP4818
FALSE	Master Protein	High	P15169	Carboxypeptidase N catalytic chain OS=Homo sapiens OX=9606 GN=CPN1 PE=1 SV=1	CPN1	B1AP59; hsa:1369; P15169	0	FALSE	172.274	44	13	16	119	13	458	52.3	7.34	231	48	301	281	165	313	9	9	25	11	14	25	4	4	5	5	4	5	16	18	23	14	25	23	protein metabolism;other metabolic processes;other biological processes	non-structural extracellular	other molecular function	Pf00246, Pf13620	[GO:0004181]; GO:0004180; GO:0008235; GO:0008238; GO:0008237; GO:0008233; GO:0016787; GO:0140096; GO:0003824; GO:0003674 [GO:0005576]; GO:0110165; GO:0005575 [GO:0005615]; GO:0110165; GO:0005576; GO:0005575 [GO:0006518]; GO:0043603; GO:1901564; GO:0006807; GO:0071704; GO:0008152; GO:0008150 [GO:0008270]; GO:0046914; GO:0046872; GO:0043169; GO:0043167; GO:0036094; GO:0005488; GO:0003674 [GO:001081…	1369	ENSG00000120054	WP2263; WP2806; WP496; WP4969; WP5089
FALSE	Master Protein	High	P00390	Glutathione reductase, mitochondrial OS=Homo sapiens OX=9606 GN=GSR PE=1 SV=2	GSR	C8KIL8; C8KIL9; C8KIM0; D3DSV3; hsa:2936; P00390; Q7Z5C9; Q9NP63	0	FALSE	6.421	4	2	2	3	2	522	56.2	8.5		13	0		0			2	2		2			1	1		1			1	1		1		other metabolic processes;stress response;other biological processes	plasma membrane;other membranes;cytosol;mitochondrion	other molecular function	Pf00070, Pf02852	[GO:0004362]; GO:0015038; GO:0016209; GO:0016668; GO:0015036; GO:0003674; GO:0098869; GO:0016667; GO:1990748; GO:0016491; GO:0009987; GO:0098754; GO:0097237; GO:0003824; GO:0008150; GO:0009636; GO:0070887; GO:0042221; GO:0051716; GO:0050896 [GO:0005739]; GO:0043231; GO:0005737; GO:0043227; GO:0043229; GO:0110165; GO:0005622; GO:0043226; GO:0005575 [GO:0005759]; GO:0070013; GO:0005739; GO:0043233;…	2936	ENSG00000104687	WP100; WP15; WP2525; WP2882; WP2884; WP3925; WP3940; WP408; WP4698; WP692; WP702
FALSE	Master Protein	High	P02452	Collagen alpha-1(I) chain OS=Homo sapiens OX=9606 GN=COL1A1 PE=1 SV=6	COL1A1	hsa:1277; O76045; P02452; P78441; Q13896; Q13902; Q13903; Q14037; Q14992; Q15176; Q15201; Q16050; Q59F64; Q7KZ30; Q7KZ34; Q8IVI5; Q8N473; Q9UML6; Q9UMM7	0	FALSE	42.192	4	6	7	17	6	1464	138.8	5.8	115	136		164			2	3		3			3	3		4			4	4		9			cell organization and biogenesis;other metabolic processes;stress response;transport;developmental processes;signal transduction;other biological processes	non-structural extracellular;extracellular matrix;ER/Golgi;other cell component	other molecular function	Pf00093, Pf01391, Pf01410	[GO:0001501]; GO:0048731; GO:0048856; GO:0007275; GO:0032502; GO:0032501; GO:0008150 [GO:0001503]; GO:0032501; GO:0008150 [GO:0001568]; GO:0048856; GO:0001944; GO:0032502; GO:0048731; GO:0072359; GO:0008150; GO:0007275; GO:0032501 [GO:0001649]; GO:0030154; GO:0001503; GO:0048869; GO:0032501; GO:0009987; GO:0032502; GO:0008150 [GO:0001957]; GO:0036072; GO:0001503; GO:0032501; GO:0008150 [GO:000195…	1277	ENSG00000108821	WP306; WP322; WP3932; WP3967; WP4172; WP453; WP4747; WP4754; WP4786; WP5036; WP5055; WP5097; WP5144; WP5158; WP5373; WP5422
FALSE	Master Protein	High	P20742	Pregnancy zone protein OS=Homo sapiens OX=9606 GN=PZP PE=1 SV=4	PZP	A6ND27; P20742; Q15273; Q2NKL2; Q7M4N7	0	FALSE	148.869	17	25	27	146	19	1482	163.8	6.38	263	628	159	225	688	144	6	6	6	6	7	6	9	9	6	9	10	6	18	46	6	19	51	6	other biological processes	non-structural extracellular	enzyme regulator activity;other molecular function	Pf00207, Pf01835, Pf07677, Pf07678, Pf07703, Pf17789, Pf17791	[GO:0002020]; GO:0019899; GO:0005515; GO:0005488; GO:0003674 [GO:0004866]; GO:0030414; GO:0061135; GO:0004857; GO:0061134; GO:0030234; GO:0140678; GO:0098772; GO:0003674 [GO:0004867]; GO:0004866; GO:0030414; GO:0061135; GO:0004857; GO:0061134; GO:0030234; GO:0140678; GO:0098772; GO:0003674 [GO:0005576]; GO:0110165; GO:0005575 [GO:0005615]; GO:0110165; GO:0005576; GO:0005575 [GO:0007565]; GO:00447…		ENSG00000126838
FALSE	Master Protein	High	P00740	Coagulation factor IX OS=Homo sapiens OX=9606 GN=F9 PE=1 SV=2	F9	A8K9N4; F2RM36; hsa:2158; P00740; Q5FBE1; Q5JYJ8	0	FALSE	49.31	25	8	8	27	8	461	51.7	5.47	93	111	81	64	136	84	9	4	8	9	4	7	3	2	2	3	2	2	5	5	3	5	6	3	protein metabolism;other metabolic processes;stress response	non-structural extracellular;plasma membrane;other membranes;ER/Golgi	other molecular function	Pf00008, Pf00089, Pf00594, Pf14670	[GO:0004175]; GO:0008233; GO:0016787; GO:0140096; GO:0003824; GO:0003674 [GO:0004252]; GO:0004175; GO:0008236; GO:0008233; GO:0017171; GO:0016787; GO:0140096; GO:0003824; GO:0003674 [GO:0005509]; GO:0046872; GO:0043169; GO:0043167; GO:0036094; GO:0005488; GO:0003674 [GO:0005576]; GO:0110165; GO:0005575 [GO:0005615]; GO:0110165; GO:0005576; GO:0005575 [GO:0005788]; GO:0070013; GO:0005783; GO:00432…	2158	ENSG00000101981	WP272; WP3896; WP558
FALSE	Master Protein	High	P01042	Kininogen-1 OS=Homo sapiens OX=9606 GN=KNG1 PE=1 SV=2	KNG1	A8K474; B2RCR2; C9JEX1; hsa:3827; P01042; P01043; Q53EQ0; Q6PAU9; Q7M4P1	0	FALSE	266.939	44	29	31	461	29	644	71.9	6.81	892	2338	1092	968	3431	1328	18	14	16	18	14	15	13	9	7	14	9	6	60	81	76	53	103	88	stress response;signal transduction;other biological processes	plasma membrane;other membranes;ER/Golgi;other cell component	signal transduction activity or receptor binding;enzyme regulator activity;other molecular function	Pf00031	[GO:0004869]; GO:0004866; GO:0030414; GO:0061135; GO:0004857; GO:0061134; GO:0030234; GO:0140678; GO:0098772; GO:0003674 [GO:0005102]; GO:0005515; GO:0005488; GO:0003674 [GO:0005179]; GO:0048018; GO:0005102; GO:0030546; GO:0007165; GO:0005515; GO:0030545; GO:0140677; GO:0009987; GO:0050794; GO:0007154; GO:0023052; GO:0051716; GO:0005488; GO:0098772; GO:0008150; GO:0050789; GO:0050896; GO:0003674;…	3827	ENSG00000113889	WP2877; WP3896; WP4493; WP4969; WP554; WP558
FALSE	Master Protein	High	A0A7P0T861	Calreticulin OS=Homo sapiens OX=9606 GN=CALR PE=1 SV=1	CALR	A0A7P0T861	0	FALSE	12.683	13	3	3	6	3	356	40.8	4.93	0	0		0			4	7		7			1	1		2			1	1		4			protein metabolism;other metabolic processes	ER/Golgi	other molecular function	Pf00262	[GO:0005509]; GO:0046872; GO:0043169; GO:0043167; GO:0036094; GO:0005488; GO:0003674 [GO:0005783]; GO:0043231; GO:0005737; GO:0012505; GO:0043227; GO:0043229; GO:0110165; GO:0005622; GO:0043226; GO:0005575 [GO:0006457]; GO:0009987; GO:0051604; GO:0008150; GO:0019538; GO:0010467; GO:0043170; GO:0044238; GO:1901564; GO:0009059; GO:0071704; GO:0008152; GO:0006807; GO:0044249; GO:1901576; GO:0009058;…		ENSG00000179218	WP2806
FALSE	Master Protein	High	P05164	Myeloperoxidase OS=Homo sapiens OX=9606 GN=MPO PE=1 SV=1	MPO	A1L4B8; hsa:4353; P05164; Q14862; Q4PJH5; Q9UCL7	0	FALSE	16.721	7	5	6	8	5	745	83.8	8.97	33	0	56		14	23	1	1	3		2	3	1	1	2		1	2	1	1	3		1	2	cell organization and biogenesis;other metabolic processes;stress response;other biological processes	non-structural extracellular;nucleus;other cytoplasmic organelle;other cell component	other molecular function	Pf03098	[GO:0001878]; GO:0009620; GO:0051707; GO:0043207; GO:0044419; GO:0009605; GO:0009607; GO:0008150; GO:0050896 [GO:0002149]; GO:0002148; GO:0044283; GO:1903409; GO:0043436; GO:0072593; GO:0009058; GO:0044281; GO:0006082; GO:0044237; GO:0008152; GO:0071704; GO:0009987; GO:0008150 [GO:0002679]; GO:0002252; GO:0045730; GO:0006952; GO:0002376; GO:0008152; GO:0006950; GO:0008150; GO:0050896 [GO:0003682]…	4353	ENSG00000005381	WP15; WP1533; WP176; WP3891; WP5293; WP5356
FALSE	Master Protein	High	P35858	Insulin-like growth factor-binding protein complex acid labile subunit OS=Homo sapiens OX=9606 GN=IGFALS PE=1 SV=1	IGFALS	B4DZY8; E9PGU3; hsa:3483; P35858	0	FALSE	148.92	37	17	17	117	17	605	66	6.79	60	443	574	109	488	451	3	12	23	5	12	22	2	7	9	3	7	8	5	25	24	8	31	24	cell adhesion;signal transduction	non-structural extracellular;extracellular matrix	other molecular function	Pf01462, Pf13855	[GO:0005520]; GO:0019838; GO:0005515; GO:0005488; GO:0003674 [GO:0005576]; GO:0110165; GO:0005575 [GO:0005615]; GO:0110165; GO:0005576; GO:0005575 [GO:0007155]; GO:0009987; GO:0008150 [GO:0007165]; GO:0009987; GO:0050794; GO:0007154; GO:0023052; GO:0051716; GO:0008150; GO:0050789; GO:0050896; GO:0065007 [GO:0031012]; GO:0030312; GO:0110165; GO:0071944; GO:0005575 [GO:0042567]; GO:0016942; GO:0036…	3483	ENSG00000099769
FALSE	Master Protein	High	P00734	Prothrombin OS=Homo sapiens OX=9606 GN=F2 PE=1 SV=2	F2	B2R7F7; B4E1A7; hsa:2147; P00734; Q4QZ40; Q53H04; Q53H06; Q69EZ7; Q7Z7P3; Q9UCA1	0	FALSE	319.886	51	25	31	296	18	622	70	5.9	578	2364	320	501	2533	532	9	28	20	9	30	17	7	13	7	6	14	6	33	91	20	28	95	29	protein metabolism;stress response;signal transduction;other biological processes	non-structural extracellular;extracellular matrix;plasma membrane;other membranes;ER/Golgi	signal transduction activity or receptor binding;other molecular function	Pf00051, Pf00089, Pf00594, Pf09396	[GO:0001530]; GO:0008289; GO:0097367; GO:0005488; GO:0003674 [GO:0001934]; GO:0001932; GO:0031401; GO:0042327; GO:0031399; GO:0042325; GO:0051247; GO:0045937; GO:0051246; GO:0019220; GO:0010604; GO:0051173; GO:0010562; GO:0051171; GO:0060255; GO:0080090; GO:0051174; GO:0009893; GO:0031325; GO:0019222; GO:0031323; GO:0048518; GO:0048522; GO:0050789; GO:0050794; GO:0065007; GO:0008150 [GO:0004252];…	2147	ENSG00000180210	WP15; WP1533; WP176; WP272; WP2865; WP3896; WP51; WP5186; WP558
FALSE	Master Protein	High	I3L145	Sex hormone-binding globulin OS=Homo sapiens OX=9606 GN=SHBG PE=1 SV=1	SHBG	I3L145	0	FALSE	53.991	40	10	10	39	9	344	37.5	6.23	93	125	168	54	124	106	7	6	26	5	6	26	3	2	5	2	2	5	4	4	14	2	5	10				Pf00054		6462	ENSG00000129214
FALSE	Master Protein	High	P05154	Plasma serine protease inhibitor OS=Homo sapiens OX=9606 GN=SERPINA5 PE=1 SV=3	SERPINA5	hsa:5104; P05154; Q07616; Q9UG30	0	FALSE	94.658	30	11	13	106	11	406	45.6	9.26	182	522	430	170	433	478	7	11	12	7	11	12	3	4	4	3	4	4	10	23	16	9	27	21	cell organization and biogenesis;transport;developmental processes;other biological processes	non-structural extracellular;plasma membrane;other membranes;other cell component	enzyme regulator activity;other molecular function	Pf00079	[GO:0001972]; GO:0005501; GO:0033293; GO:0019840; GO:0031406; GO:0008289; GO:0043168; GO:0043177; GO:0005488; GO:0043167; GO:0036094; GO:0003674 [GO:0002020]; GO:0019899; GO:0005515; GO:0005488; GO:0003674 [GO:0002080]; GO:0030667; GO:0001669; GO:0030659; GO:0098588; GO:0030141; GO:0012506; GO:0031410; GO:0031090; GO:0099503; GO:0012505; GO:0031982; GO:0097708; GO:0005737; GO:0016020; GO:0043227;…	5104	ENSG00000188488	WP3896; WP558
FALSE	Master Protein	High	P98160	Basement membrane-specific heparan sulfate proteoglycan core protein OS=Homo sapiens OX=9606 GN=HSPG2 PE=1 SV=4	HSPG2	hsa:3339; P98160; Q16287; Q5SZI3; Q9H3V5	0	FALSE	30.874	2	8	8	12	8	4391	468.5	6.51	76	35		55	65		1	1		1	1		3	2		3	3		4	2		3	3		other metabolic processes;stress response;transport;developmental processes;signal transduction;other biological processes	extracellular matrix;plasma membrane;other membranes;ER/Golgi;other cytoplasmic organelle	signal transduction activity or receptor binding;extracellular structural activity;other molecular function	Pf00008, Pf00052, Pf00053, Pf00054, Pf00057, Pf02210, Pf07679, Pf13895, Pf13927	[GO:0001525]; GO:0048646; GO:0048514; GO:0032502; GO:0009653; GO:0035239; GO:0001568; GO:0008150; GO:0048856; GO:0035295; GO:0001944; GO:0007275; GO:0048731; GO:0072359; GO:0032501 [GO:0001540]; GO:0042277; GO:0033218; GO:0005488; GO:0003674 [GO:0001666]; GO:0006950; GO:0036293; GO:0050896; GO:0070482; GO:0008150; GO:0009628 [GO:0001938]; GO:0001936; GO:0050679; GO:0050678; GO:0008284; GO:0042127…	3339	ENSG00000142798	WP4666; WP5242
FALSE	Master Protein	High	P08294	Extracellular superoxide dismutase [Cu-Zn] OS=Homo sapiens OX=9606 GN=SOD3 PE=1 SV=2	SOD3	P08294; Q5U781; Q6FHA2	0	FALSE	30.664	20	4	4	16	4	240	25.8	6.61	43	78		62	114	42	5	10		5	10	5	1	2		1	2	1	3	4		4	4	1	other metabolic processes;stress response;other biological processes	extracellular matrix;ER/Golgi	other molecular function	Pf00080	[GO:0001666]; GO:0006950; GO:0036293; GO:0050896; GO:0070482; GO:0008150; GO:0009628 [GO:0004784]; GO:0016209; GO:0016721; GO:0019430; GO:0003674; GO:0098869; GO:0016491; GO:0006801; GO:0071451; GO:1990748; GO:0003824; GO:0072593; GO:0000303; GO:0071450; GO:0009987; GO:0098754; GO:0097237; GO:0044237; GO:0000305; GO:0034614; GO:0008150; GO:0009636; GO:0070887; GO:0008152; GO:0000302; GO:0010035; …	6649	ENSG00000109610	WP15; WP1533; WP176; WP2525; WP2882; WP2884; WP3286; WP3940; WP408; WP4673
FALSE	Master Protein	High	O00391	Sulfhydryl oxidase 1 OS=Homo sapiens OX=9606 GN=QSOX1 PE=1 SV=3	QSOX1	hsa:5768; O00391; Q59G29; Q5T2X0; Q8TDL6; Q8WVP4	0	FALSE	97.087	26	15	16	68	15	747	82.5	8.92	81	120	307	151	63	225	6	4	13	6	3	15	4	3	7	4	2	7	9	10	14	14	6	15	cell organization and biogenesis;protein metabolism;other metabolic processes;other biological processes	non-structural extracellular;other membranes;ER/Golgi;other cell component	other molecular function	Pf00085, Pf04777, Pf18108, Pf18371	[GO:0000139]; GO:0098588; GO:0005794; GO:0031090; GO:0043231; GO:0005737; GO:0012505; GO:0016020; GO:0043227; GO:0043229; GO:0110165; GO:0005622; GO:0043226; GO:0005575 [GO:0003756]; GO:0016864; GO:0140096; GO:0016860; GO:0003824; GO:0016853; GO:0003674 [GO:0005576]; GO:0110165; GO:0005575 [GO:0005615]; GO:0110165; GO:0005576; GO:0005575 [GO:0005788]; GO:0070013; GO:0005783; GO:0043233; GO:004322…	5768	ENSG00000116260
FALSE	Master Protein	High	Q92954	Proteoglycan 4 OS=Homo sapiens OX=9606 GN=PRG4 PE=1 SV=3	PRG4	hsa:10216; Q6DNC4; Q6DNC5; Q6ZMZ5; Q92954; Q9BX49	0	FALSE	57.075	8	8	8	38	8	1404	151	9.51	17	188	87	24	231	68	1	3	4	1	2	4	1	3	3	1	3	3	1	12	7	1	11	6	transport;other biological processes	non-structural extracellular	other molecular function	Pf00045, Pf01033	[GO:0005044]; GO:0038024; GO:0003674; GO:0006897; GO:0016192; GO:0098657; GO:0006810; GO:0009987; GO:0051234; GO:0008150; GO:0051179 [GO:0005615]; GO:0110165; GO:0005576; GO:0005575 [GO:0006955]; GO:0002376; GO:0050896; GO:0008150 [GO:0030247]; GO:0030246; GO:0005488; GO:0003674	10216	ENSG00000116690
FALSE	Master Protein	High	A0A8Q3SI33	Complement C1q B chain OS=Homo sapiens OX=9606 GN=C1QB PE=1 SV=1	C1QB	A0A8Q3SI33	0	FALSE	78.202	26	6	8	210	6	248	26.2	8.63	307	2140		257	2288	38	6	20		10	20	11	1	5		2	5	2	18	85		17	87	3		non-structural extracellular		Pf00386, Pf01391	[GO:0005576]; GO:0110165; GO:0005575		ENSG00000173369	WP2431; WP3937; WP3941
FALSE	Master Protein	High	Q86U17	Serpin A11 OS=Homo sapiens OX=9606 GN=SERPINA11 PE=2 SV=2	SERPINA11	B2RV07; Q86U17	0	FALSE	20.106	12	4	4	10	4	422	47	7.68		58	53	42	39	63		3	3	3	6	3		1	1	1	2	1		2	2	2	3	1		non-structural extracellular	enzyme regulator activity	Pf00079	[GO:0004867]; GO:0004866; GO:0030414; GO:0061135; GO:0004857; GO:0061134; GO:0030234; GO:0140678; GO:0098772; GO:0003674 [GO:0005615]; GO:0110165; GO:0005576; GO:0005575	256394	ENSG00000186910
FALSE	Master Protein	High	H0YEA7	N-acetylglucosamine-1-phosphate transferase subunit gamma OS=Homo sapiens OX=9606 GN=GNPTG PE=1 SV=9	GNPTG	H0YEA7	0	FALSE	16.619	7	2	2	5	2	333	36.9	7.3		53			97			7			7			2			2			2			3					Pf07915			ENSG00000090581
FALSE	Master Protein	High	Q9UGM5	Fetuin-B OS=Homo sapiens OX=9606 GN=FETUB PE=1 SV=2	FETUB	B2RCW6; E9PG06; hsa:26998; Q1RMZ0; Q5J876; Q6DK58; Q6GRB6; Q9UGM5; Q9Y6Z0	0	FALSE	34.153	16	6	7	33	6	382	42	6.83	109	119	105	68	178	91	5	7	7	5	7	7	2	3	2	2	3	2	3	9	4	4	9	4	other biological processes	non-structural extracellular	enzyme regulator activity	Pf00031	[GO:0004869]; GO:0004866; GO:0030414; GO:0061135; GO:0004857; GO:0061134; GO:0030234; GO:0140678; GO:0098772; GO:0003674 [GO:0005576]; GO:0110165; GO:0005575 [GO:0007338]; GO:0009566; GO:0022414; GO:0019953; GO:0008150; GO:0000003 [GO:0007339]; GO:0035036; GO:0009988; GO:0022414; GO:0007338; GO:0008037; GO:0008150; GO:0000003; GO:0009566; GO:0009987; GO:0019953 [GO:0008191]; GO:0004866; GO:003041…	26998	ENSG00000090512
FALSE	Master Protein	High	Q9BXR6	Complement factor H-related protein 5 OS=Homo sapiens OX=9606 GN=CFHR5 PE=1 SV=1	CFHR5	hsa:81494; Q2NKK2; Q9BXR6	0	FALSE	12.917	6	3	3	13	2	569	64.4	7.06	0	155		112	168		2	4		2	4		1	2		1	2		1	5		2	5		stress response;other biological processes	non-structural extracellular;other cell component	other molecular function	Pf00084	[GO:0001851]; GO:0001846; GO:0001848; GO:0005515; GO:0005488; GO:0003674 [GO:0005576]; GO:0110165; GO:0005575 [GO:0005615]; GO:0110165; GO:0005576; GO:0005575 [GO:0006956]; GO:0002252; GO:0002253; GO:0006959; GO:0002376; GO:0050778; GO:0006955; GO:0008150; GO:0002684; GO:0048584; GO:0050776; GO:0050896; GO:0002682; GO:0048518; GO:0048583; GO:0050789; GO:0065007 [GO:0006957]; GO:0006956; GO:004508…	81494	ENSG00000134389; ENSG00000292002
FALSE	Master Protein	High	P16035	Metalloproteinase inhibitor 2 OS=Homo sapiens OX=9606 GN=TIMP2 PE=1 SV=2	TIMP2	hsa:7077; P16035; Q16121; Q93006; Q9UDF7	0	FALSE	13.925	7	2	2	7	2	220	24.4	7.49	15	54		0	73		7	6		7	6		1	1		1	1		1	2		1	3		other biological processes	non-structural extracellular;extracellular matrix;other cell component	enzyme regulator activity;other molecular function	Pf00965	[GO:0002020]; GO:0019899; GO:0005515; GO:0005488; GO:0003674 [GO:0005576]; GO:0110165; GO:0005575 [GO:0005615]; GO:0110165; GO:0005576; GO:0005575 [GO:0008191]; GO:0004866; GO:0030414; GO:0061135; GO:0004857; GO:0061134; GO:0030234; GO:0140678; GO:0098772; GO:0003674 [GO:0008270]; GO:0046914; GO:0046872; GO:0043169; GO:0043167; GO:0036094; GO:0005488; GO:0003674 [GO:0009725]; GO:0009719; GO:00100…	7077	ENSG00000035862	WP129; WP1539; WP2865; WP2877; WP5055; WP5097
FALSE	Master Protein	High	P27918	Properdin OS=Homo sapiens OX=9606 GN=CFP PE=1 SV=2	CFP	hsa:5199; O15134; O15135; O15136; O75826; P27918	0	FALSE	15.712	7	3	3	17	3	469	51.2	7.9	19	99		64	160		3	3		3	5		1	1		1	2		2	6		3	6		stress response;other biological processes	non-structural extracellular;other membranes;ER/Golgi;other cell component		Pf00090, Pf18487	[GO:0005576]; GO:0110165; GO:0005575 [GO:0005615]; GO:0110165; GO:0005576; GO:0005575 [GO:0005788]; GO:0070013; GO:0005783; GO:0043233; GO:0043229; GO:0043231; GO:0005737; GO:0012505; GO:0031974; GO:0043226; GO:0005622; GO:0043227; GO:0110165; GO:0005575 [GO:0006955]; GO:0002376; GO:0050896; GO:0008150 [GO:0006956]; GO:0002252; GO:0002253; GO:0006959; GO:0002376; GO:0050778; GO:0006955; GO:000815…	5199	ENSG00000126759	WP2806; WP5090; WP545
FALSE	Master Protein	High	P43251	Biotinidase OS=Homo sapiens OX=9606 GN=BTD PE=1 SV=2	BTD	A6NHF2; B2R865; B4DFX1; B4DLJ9; B7Z7C9; F8W1Q3; hsa:686; P43251; Q96EM9	0	FALSE	53.825	25	10	11	28	10	543	61.1	6.25	26	18	217	31	0	246	8	2	15	5	2	8	4	1	5	3	1	3	4	1	10	3	1	9	other metabolic processes;developmental processes	non-structural extracellular;mitochondrion	other molecular function	Pf00795, Pf19018	[GO:0005576]; GO:0110165; GO:0005575 [GO:0005759]; GO:0070013; GO:0005739; GO:0043233; GO:0043229; GO:0043231; GO:0005737; GO:0031974; GO:0043226; GO:0005622; GO:0043227; GO:0110165; GO:0005575 [GO:0006768]; GO:0006767; GO:0006790; GO:0032787; GO:0043603; GO:0046483; GO:1901360; GO:1901564; GO:0006766; GO:0044237; GO:0019752; GO:0006807; GO:0071704; GO:0044281; GO:0008152; GO:0009987; GO:0043436;…	686	ENSG00000169814
FALSE	Master Protein	High	Q96PD5	N-acetylmuramoyl-L-alanine amidase OS=Homo sapiens OX=9606 GN=PGLYRP2 PE=1 SV=1	PGLYRP2	A8K050; A8K8C7; B2RMZ2; B7ZM33; hsa:114770; Q68CK1; Q96N74; Q96PD5; Q9UC60	0	FALSE	196.407	39	13	15	161	13	576	62.2	7.55	50	982	411	85	975	635	5	17	20	5	17	20	2	6	6	2	6	6	4	51	22	5	53	26	other metabolic processes;stress response;other biological processes	non-structural extracellular;other membranes	other molecular function	Pf01510	[GO:0001519]; GO:0031179; GO:0006518; GO:0043603; GO:1901564; GO:0006807; GO:0071704; GO:0008152; GO:0008150 [GO:0005576]; GO:0110165; GO:0005575 [GO:0008270]; GO:0046914; GO:0046872; GO:0043169; GO:0043167; GO:0036094; GO:0005488; GO:0003674 [GO:0008745]; GO:0016811; GO:0061783; GO:0016810; GO:0003824; GO:0016787; GO:0003674 [GO:0009253]; GO:0000270; GO:0006027; GO:0030203; GO:0006026; GO:000602…	114770	ENSG00000161031
FALSE	Master Protein	High	A0A9L9PXN8	PVR cell adhesion molecule OS=Homo sapiens OX=9606 GN=PVR PE=1 SV=1	PVR	A0A9L9PXN8	0	FALSE	16.845	9	2	3	7	2	285	31	5.81		37		43	50			4		5	4			1		1	1			3		2	2								ENSG00000073008	WP5092
FALSE	Master Protein	High	P01876	Immunoglobulin heavy constant alpha 1 OS=Homo sapiens OX=9606 GN=IGHA1 PE=1 SV=3	IGHA1	A0A286YEY1; P01876	0	FALSE	33.758	20	7	7	40	3	398	42.8	5.64	206	137	0	106	193	66	8	8	4	8	8	4	3	3	1	3	3	1	7	11	1	6	14	1	stress response;signal transduction;other biological processes	non-structural extracellular;plasma membrane;other membranes;other cell component	other molecular function	Pf00047, Pf07654	[GO:0002250]; GO:0006955; GO:0002376; GO:0050896; GO:0008150 [GO:0003094]; GO:0097205; GO:0003014; GO:0003008; GO:0032501; GO:0008150 [GO:0003823]; GO:0005488; GO:0003674 [GO:0005576]; GO:0110165; GO:0005575 [GO:0005615]; GO:0110165; GO:0005576; GO:0005575 [GO:0005886]; GO:0016020; GO:0071944; GO:0110165; GO:0005575 [GO:0006955]; GO:0002376; GO:0050896; GO:0008150 [GO:0006958]; GO:0006956; GO:000…		ENSG00000211895; ENSG00000282633	WP453
FALSE	Master Protein	High	Q5VY30	Retinol-binding protein OS=Homo sapiens OX=9606 GN=RBP4 PE=1 SV=2	RBP4	Q5VY30	0	FALSE	71.665	50	9	11	150	9	199	23	6.09	505	124	536	498	124	986	16	5	29	16	5	29	4	1	4	4	1	4	29	6	33	30	7	45	transport	non-structural extracellular	transporter activity;other molecular function	Pf00061	[GO:0005615]; GO:0110165; GO:0005576; GO:0005575 [GO:0016918]; GO:0005501; GO:0019842; GO:0019840; GO:0036094; GO:0008289; GO:0005488; GO:0003674 [GO:0019841]; GO:0005501; GO:0019842; GO:0043178; GO:0019840; GO:0036094; GO:0008289; GO:0005488; GO:0003674 [GO:0034632]; GO:0005319; GO:0015665; GO:0090482; GO:0034633; GO:0005215; GO:0006869; GO:1901618; GO:0022857; GO:0035461; GO:0015850; GO:0046865…	5950	ENSG00000138207	WP1982; WP716
FALSE	Master Protein	High	P08185	Corticosteroid-binding globulin OS=Homo sapiens OX=9606 GN=SERPINA6 PE=1 SV=1	SERPINA6	A8K456; hsa:866; P08185; Q7Z2Q9	0	FALSE	107.037	30	9	11	187	9	405	45.1	6.04	236	977	737	232	1204	464	4	10	16	4	10	19	2	3	4	2	3	5	15	55	27	12	51	27	other metabolic processes	non-structural extracellular	enzyme regulator activity;other molecular function	Pf00079	[GO:0004867]; GO:0004866; GO:0030414; GO:0061135; GO:0004857; GO:0061134; GO:0030234; GO:0140678; GO:0098772; GO:0003674 [GO:0005496]; GO:0008289; GO:0097159; GO:0005488; GO:0003674 [GO:0005576]; GO:0110165; GO:0005575 [GO:0008211]; GO:0008202; GO:0006629; GO:1901360; GO:0044238; GO:0071704; GO:0008152; GO:0008150	866	ENSG00000170099; ENSG00000277405
FALSE	Master Protein	High	A0A7P0TAE1	Heat shock protein 90 beta family member 1 OS=Homo sapiens OX=9606 GN=HSP90B1 PE=1 SV=1	HSP90B1	A0A7P0TAE1	0	FALSE	42.547	11	8	8	13	7	789	90.7	5.24	26	84		29			4	6		5			3	4		4			3	6		4			protein metabolism;other metabolic processes;other biological processes	ER/Golgi;other cell component	other molecular function	Pf00183, Pf13589	[GO:0005524]; GO:0032559; GO:0035639; GO:0030554; GO:0032555; GO:0043168; GO:1901265; GO:1901363; GO:0017076; GO:0032553; GO:0043167; GO:0097159; GO:0036094; GO:0000166; GO:0097367; GO:0005488; GO:0003674 [GO:0005783]; GO:0043231; GO:0005737; GO:0012505; GO:0043227; GO:0043229; GO:0110165; GO:0005622; GO:0043226; GO:0005575 [GO:0016887]; GO:0017111; GO:0140657; GO:0016462; GO:0003674; GO:0016818;…		ENSG00000166598	WP3932; WP3995; WP4172; WP706
FALSE	Master Protein	High	P00338	L-lactate dehydrogenase A chain OS=Homo sapiens OX=9606 GN=LDHA PE=1 SV=2	LDHA	B4DKQ2; B7Z5E3; D3DQY3; F8W819; hsa:3939; P00338; Q53G53; Q6IBM7; Q6ZNV1; Q9UDE8; Q9UDE9	0	FALSE	24.92	22	7	7	11	6	332	36.7	8.27	71	26	41	49		22	9	3	9	3		9	3	1	3	1		3	3	1	3	1		3	other metabolic processes	cytosol;mitochondrion;other cell component	other molecular function	Pf00056, Pf02866	[GO:0004459]; GO:0004457; GO:0016616; GO:0016614; GO:0016491; GO:0003824; GO:0003674 [GO:0005739]; GO:0043231; GO:0005737; GO:0043227; GO:0043229; GO:0110165; GO:0005622; GO:0043226; GO:0005575 [GO:0005829]; GO:0110165; GO:0005737; GO:0005575; GO:0005622 [GO:0006089]; GO:0032787; GO:1901615; GO:0019752; GO:0071704; GO:0043436; GO:0008152; GO:0006082; GO:0008150; GO:0044237; GO:0044281; GO:0009987…	3939	ENSG00000134333; ENSG00000288299	WP1946; WP2456; WP3614; WP3888; WP3925; WP4018; WP4141; WP4206; WP4290; WP4629; WP5049; WP5094; WP5097; WP5211; WP5216; WP5314; WP534; WP5353; WP5355
FALSE	Master Protein	High	K7EPJ4	Cartilage intermediate layer protein 2 OS=Homo sapiens OX=9606 GN=CILP2 PE=1 SV=1	CILP2	K7EPJ4	0	FALSE	18.54	5	4	4	8	4	1162	126.8	8.27		40	84		32	99		1	4		1	4		1	3		1	2		1	3		1	3		non-structural extracellular		Pf00090, Pf13330, Pf13620, Pf13927	[GO:0005576]; GO:0110165; GO:0005575		ENSG00000160161
FALSE	Master Protein	High	P02656	Apolipoprotein C-III OS=Homo sapiens OX=9606 GN=APOC3 PE=1 SV=1	APOC3	hsa:345; P02656; Q08E83; Q6Q786	0	FALSE	28.763	34	3	3	27	3	99	10.8	5.41		264	73	0	393	107		23	11	7	23	11		2	1	1	2	1		9	3	1	11	3	cell organization and biogenesis;protein metabolism;other metabolic processes;transport;signal transduction;other biological processes	non-structural extracellular;other cytoplasmic organelle	signal transduction activity or receptor binding;enzyme regulator activity;other molecular function	Pf05778	[GO:0005543]; GO:0008289; GO:0005488; GO:0003674 [GO:0005576]; GO:0110165; GO:0005575 [GO:0005615]; GO:0110165; GO:0005576; GO:0005575 [GO:0005769]; GO:0005768; GO:0031410; GO:0012505; GO:0097708; GO:0005737; GO:0110165; GO:0031982; GO:0043231; GO:0005622; GO:0005575; GO:0043227; GO:0043229; GO:0043226 [GO:0006641]; GO:0006639; GO:0006638; GO:0046486; GO:0044255; GO:0006629; GO:0044237; GO:004423…	345	ENSG00000110245	WP2878; WP2882; WP3942; WP430; WP5304
FALSE	Master Protein	High	P00738	Haptoglobin OS=Homo sapiens OX=9606 GN=HP PE=1 SV=1	HP	B0AZL5; hsa:3240; P00737; P00738; Q0VAC4; Q0VAC5; Q2PP15; Q3B7J0; Q6LBY9; Q9UC67	0	FALSE	133.97	51	19	22	128	10	406	45.2	6.58	518	496	47	712	555	94	16	20	9	16	20	20	9	7	2	9	7	4	23	33	3	25	38	6	stress response;other biological processes	non-structural extracellular;other cell component	other molecular function	Pf00089	[GO:0002376]; GO:0008150 [GO:0004252]; GO:0004175; GO:0008236; GO:0008233; GO:0017171; GO:0016787; GO:0140096; GO:0003824; GO:0003674 [GO:0005576]; GO:0110165; GO:0005575 [GO:0005615]; GO:0110165; GO:0005576; GO:0005575 [GO:0006952]; GO:0006950; GO:0050896; GO:0008150 [GO:0006953]; GO:0002526; GO:0006954; GO:0006952; GO:0006950; GO:0050896; GO:0008150 [GO:0016209]; GO:0003674; GO:0098869; GO:1990…	3240	ENSG00000257017	WP5115
FALSE	Master Protein	High	Q8N6C8	Leukocyte immunoglobulin-like receptor subfamily A member 3 OS=Homo sapiens OX=9606 GN=LILRA3 PE=1 SV=3	LILRA3	hsa:11026; J3KPM2; O15469; O15470; O75016; Q8N151; Q8N154; Q8N6C8; Q8NHJ1; Q8NHJ2; Q8NHJ3; Q8NHJ4	0	FALSE	19.182	11	3	3	9	3	439	47.4	8.09		49			33			11			7			3			2			5			4		signal transduction;other biological processes	non-structural extracellular;plasma membrane;other membranes	other molecular function	Pf00047, Pf13895	[GO:0002250]; GO:0006955; GO:0002376; GO:0050896; GO:0008150 [GO:0005576]; GO:0110165; GO:0005575 [GO:0005886]; GO:0016020; GO:0071944; GO:0110165; GO:0005575 [GO:0019221]; GO:0007166; GO:0071345; GO:0007165; GO:0034097; GO:0071310; GO:0009987; GO:0050794; GO:0007154; GO:0023052; GO:0051716; GO:0010033; GO:0070887; GO:0008150; GO:0050789; GO:0050896; GO:0042221; GO:0065007 [GO:0032396]; GO:003239…	11026	ENSG00000273884; ENSG00000275841; ENSG00000276175; ENSG00000278046
FALSE	Master Protein	High	P19320	Vascular cell adhesion protein 1 OS=Homo sapiens OX=9606 GN=VCAM1 PE=1 SV=1	VCAM1	A8K6R7; B4DKS4; E9PDD1; hsa:7412; P19320; Q6NUP8	0	FALSE	107.138	29	22	22	63	22	739	81.2	5.22	118	166	66	179	240	0	9	12	6	9	13	4	8	8	4	9	9	2	10	16	4	13	18	2	cell adhesion;other metabolic processes;stress response;developmental processes;signal transduction;other biological processes	non-structural extracellular;plasma membrane;other membranes;cytoskeleton;ER/Golgi;other cytoplasmic organelle;other cell component	signal transduction activity or receptor binding;other molecular function	Pf00047, Pf05790, Pf07679, Pf13927	[GO:0001666]; GO:0006950; GO:0036293; GO:0050896; GO:0070482; GO:0008150; GO:0009628 [GO:0002102]; GO:0043232; GO:0015629; GO:0043228; GO:0043229; GO:0005856; GO:0043226; GO:0005622; GO:0110165; GO:0005575 [GO:0002544]; GO:0006954; GO:0006952; GO:0006950; GO:0050896; GO:0008150 [GO:0005178]; GO:0005102; GO:0044877; GO:0050839; GO:0005515; GO:0005488; GO:0003674 [GO:0005615]; GO:0110165; GO:000557…	7412	ENSG00000162692	WP2018; WP3617; WP3678; WP4329; WP4396; WP4462; WP4493; WP4747; WP4874; WP5094; WP5097; WP5158
FALSE	Master Protein	High	P26927	Hepatocyte growth factor-like protein OS=Homo sapiens OX=9606 GN=MST1 PE=1 SV=2	MST1	A6NLA3; A8MSX3; hsa:4485; P26927; Q13350; Q14870; Q6GTN4	0	FALSE	53.942	14	9	9	28	9	711	80.3	7.68	55	107	120	78	82	96	4	7	3	4	7	3	3	4	2	3	4	2	4	7	3	5	6	3	protein metabolism;other biological processes	non-structural extracellular	signal transduction activity or receptor binding	Pf00024, Pf00051, Pf00089	[GO:0005576]; GO:0110165; GO:0005575 [GO:0005615]; GO:0110165; GO:0005576; GO:0005575 [GO:0006508]; GO:0019538; GO:0043170; GO:0044238; GO:1901564; GO:0071704; GO:0008152; GO:0006807; GO:0008150 [GO:0030971]; GO:0005102; GO:1990782; GO:0005515; GO:0019901; GO:0005488; GO:0019900; GO:0003674; GO:0019899 [GO:0045721]; GO:0006111; GO:0031327; GO:0045912; GO:0062014; GO:0010906; GO:0043255; GO:000989…	4485		WP4534; WP4537; WP4540; WP4541; WP4542; WP5353
FALSE	Master Protein	High	P02749	Beta-2-glycoprotein 1 OS=Homo sapiens OX=9606 GN=APOH PE=1 SV=3	APOH	B2R9M3; hsa:350; P02749; Q9UCN7	0	FALSE	93.258	43	11	11	134	9	345	38.3	7.97	665	400	262	640	419	265	8	14	21	8	14	21	4	3	4	4	3	4	24	26	16	24	27	17	protein metabolism;other metabolic processes;stress response;transport;other biological processes	non-structural extracellular;other cell component	enzyme regulator activity;other molecular function	Pf00084, Pf09014	[GO:0001937]; GO:0001936; GO:0050680; GO:0050678; GO:0008285; GO:0042127; GO:0048523; GO:0050794; GO:0048519; GO:0050789; GO:0065007; GO:0008150 [GO:0005543]; GO:0008289; GO:0005488; GO:0003674 [GO:0005615]; GO:0110165; GO:0005576; GO:0005575 [GO:0006641]; GO:0006639; GO:0006638; GO:0046486; GO:0044255; GO:0006629; GO:0044237; GO:0044238; GO:0071704; GO:0008152; GO:0009987; GO:0008150 [GO:0007597…	350	ENSG00000091583	WP5304
FALSE	Master Protein	High	Q15582	Transforming growth factor-beta-induced protein ig-h3 OS=Homo sapiens OX=9606 GN=TGFBI PE=1 SV=1	TGFBI	D3DQB1; hsa:7045; O14471; O14472; O14476; O43216; O43217; O43218; O43219; Q15582; Q53XM1	0	FALSE	97.943	31	16	18	62	16	683	74.6	7.71	100	125	177	96	203	167	7	9	16	5	6	16	4	6	6	3	4	6	9	10	13	7	11	12	cell adhesion;cell cycle OR cell proliferation;cell organization and biogenesis;developmental processes;other biological processes	non-structural extracellular;extracellular matrix;plasma membrane;other membranes;ER/Golgi	signal transduction activity or receptor binding;extracellular structural activity;other molecular function	Pf02469	[GO:0001525]; GO:0048646; GO:0048514; GO:0032502; GO:0009653; GO:0035239; GO:0001568; GO:0008150; GO:0048856; GO:0035295; GO:0001944; GO:0007275; GO:0048731; GO:0072359; GO:0032501 [GO:0002062]; GO:0030154; GO:0051216; GO:0048869; GO:0048513; GO:0001501; GO:0061448; GO:0009987; GO:0032502; GO:0048856; GO:0048731; GO:0009888; GO:0008150; GO:0007275; GO:0032501 [GO:0005178]; GO:0005102; GO:0044877;…	7045	ENSG00000120708
FALSE	Master Protein	High	P04196	Histidine-rich glycoprotein OS=Homo sapiens OX=9606 GN=HRG PE=1 SV=1	HRG	B9EK35; D3DNU7; hsa:3273; P04196	0	FALSE	182.14	41	19	20	432	19	525	59.5	7.5	420	653	3120	476	1038	3420	12	9	17	15	8	17	7	5	7	8	4	7	22	37	134	31	42	166	stress response;transport;developmental processes;other biological processes	non-structural extracellular;plasma membrane;other membranes;other cytoplasmic organelle;other cell component	signal transduction activity or receptor binding;enzyme regulator activity;other molecular function	Pf00031	[GO:0001525]; GO:0048646; GO:0048514; GO:0032502; GO:0009653; GO:0035239; GO:0001568; GO:0008150; GO:0048856; GO:0035295; GO:0001944; GO:0007275; GO:0048731; GO:0072359; GO:0032501 [GO:0002839]; GO:0002836; GO:0002837; GO:0050778; GO:0002833; GO:0002834; GO:0050776; GO:0002684; GO:0048584; GO:0002831; GO:0002682; GO:0048583; GO:0048518; GO:0050789; GO:0065007; GO:0008150 [GO:0004867]; GO:0004866;…	3273	ENSG00000113905
FALSE	Master Protein	High	P15924	Desmoplakin OS=Homo sapiens OX=9606 GN=DSP PE=1 SV=3	DSP	B2RTT2; D7RX09; hsa:1832; O75993; P15924; Q14189; Q9UHN4	0	FALSE	124.094	12	33	36	70	33	2871	331.6	6.81	333	135	128	301	130	74	6	2	3	5	2	1	18	6	5	15	7	2	19	10	7	18	13	3	cell adhesion;cell organization and biogenesis;protein metabolism;other metabolic processes;stress response;developmental processes;other biological processes	plasma membrane;other membranes;cytoskeleton;other cell component	cytoskeletal activity;other molecular function	Pf00681, Pf17902, Pf18373, Pf21019	[GO:0001533]; GO:0005886; GO:0016020; GO:0071944; GO:0110165; GO:0005575 [GO:0002934]; GO:0045216; GO:0034330; GO:0016043; GO:0071840; GO:0009987; GO:0008150 [GO:0003223]; GO:0055010; GO:0055008; GO:0003208; GO:0003229; GO:0060415; GO:0003007; GO:0048738; GO:0003206; GO:0003231; GO:0048729; GO:0048644; GO:0009887; GO:0007507; GO:0014706; GO:0009653; GO:0003205; GO:0009888; GO:0007517; GO:0048513;…	1832	ENSG00000096696	WP2118; WP3624; WP4239
FALSE	Master Protein	High	P09871	Complement C1s subcomponent OS=Homo sapiens OX=9606 GN=C1S PE=1 SV=1	C1S	D3DUT4; hsa:716; P09871; Q9UCU7; Q9UCU8; Q9UCU9; Q9UCV0; Q9UCV1; Q9UCV2; Q9UCV3; Q9UCV4; Q9UCV5; Q9UM14	0	FALSE	196.508	32	17	23	203	16	688	76.6	4.96	790	962	501	837	1163	731	13	13	10	13	11	10	9	7	4	9	6	4	38	41	19	39	44	22	protein metabolism;stress response;other biological processes	non-structural extracellular	other molecular function	Pf00084, Pf00089, Pf00431, Pf14670	[GO:0004252]; GO:0004175; GO:0008236; GO:0008233; GO:0017171; GO:0016787; GO:0140096; GO:0003824; GO:0003674 [GO:0005509]; GO:0046872; GO:0043169; GO:0043167; GO:0036094; GO:0005488; GO:0003674 [GO:0005576]; GO:0110165; GO:0005575 [GO:0005615]; GO:0110165; GO:0005576; GO:0005575 [GO:0006508]; GO:0019538; GO:0043170; GO:0044238; GO:1901564; GO:0071704; GO:0008152; GO:0006807; GO:0008150 [GO:000695…	716	ENSG00000182326	WP2806; WP3896; WP3941; WP5090; WP5115; WP545; WP558
FALSE	Master Protein	High	P14151	L-selectin OS=Homo sapiens OX=9606 GN=SELL PE=1 SV=2	SELL	A0A024R8Z0; B2R6Q8; hsa:6402; P14151; P15023; Q9UJ43	0	FALSE	31.932	12	5	5	37	5	372	42.2	6.6	130	180	57	110	177	82	2	10	2	2	5	2	1	4	1	1	2	1	5	12	3	5	9	3	cell adhesion;other biological processes	non-structural extracellular;plasma membrane;other membranes	other molecular function	Pf00008, Pf00059, Pf00084	[GO:0002020]; GO:0019899; GO:0005515; GO:0005488; GO:0003674 [GO:0005509]; GO:0046872; GO:0043169; GO:0043167; GO:0036094; GO:0005488; GO:0003674 [GO:0005615]; GO:0110165; GO:0005576; GO:0005575 [GO:0005886]; GO:0016020; GO:0071944; GO:0110165; GO:0005575 [GO:0007155]; GO:0009987; GO:0008150 [GO:0007157]; GO:0098742; GO:0098609; GO:0007155; GO:0009987; GO:0008150 [GO:0007159]; GO:0098609; GO:0007…	6402	ENSG00000188404	WP2806; WP5218
FALSE	Master Protein	High	P27169	Serum paraoxonase/arylesterase 1 OS=Homo sapiens OX=9606 GN=PON1 PE=1 SV=3	PON1	B2RA40; hsa:5444; P27169; Q16052; Q6B0J6; Q9UCB1	0	FALSE	115.026	55	13	14	140	11	355	39.7	5.22	74	473	807	73	479	757	5	14	36	7	14	35	2	4	7	3	4	6	8	23	44	7	20	38	other metabolic processes;other biological processes	non-structural extracellular;other membranes;ER/Golgi	other molecular function	Pf01731	[GO:0004063]; GO:0016791; GO:0042578; GO:0016788; GO:0016787; GO:0003824; GO:0003674 [GO:0004064]; GO:0052689; GO:0016788; GO:0016787; GO:0003824; GO:0003674 [GO:0005509]; GO:0046872; GO:0043169; GO:0043167; GO:0036094; GO:0005488; GO:0003674 [GO:0005543]; GO:0008289; GO:0005488; GO:0003674 [GO:0005576]; GO:0110165; GO:0005575 [GO:0005615]; GO:0110165; GO:0005576; GO:0005575 [GO:0005789]; GO:0031…	5444	ENSG00000005421	WP136; WP4673
FALSE	Master Protein	High	P06276	Cholinesterase OS=Homo sapiens OX=9606 GN=BCHE PE=1 SV=1	BCHE	A8K7P8; hsa:590; P06276	0	FALSE	87.22	29	14	15	86	14	602	68.4	7.42	221	19	350	267	19	452	8	1	19	10	1	16	5	1	7	7	1	6	17	3	24	18	3	21	protein metabolism;other metabolic processes;developmental processes;other biological processes	non-structural extracellular;plasma membrane;other membranes;ER/Golgi;nucleus	other molecular function	Pf00135, Pf08674	[GO:0001540]; GO:0042277; GO:0033218; GO:0005488; GO:0003674 [GO:0003824]; GO:0003674 [GO:0003990]; GO:0004104; GO:0052689; GO:0016788; GO:0016787; GO:0003824; GO:0003674 [GO:0004104]; GO:0052689; GO:0016788; GO:0016787; GO:0003824; GO:0003674 [GO:0005576]; GO:0110165; GO:0005575 [GO:0005615]; GO:0110165; GO:0005576; GO:0005575 [GO:0005641]; GO:0031970; GO:0005635; GO:0070013; GO:0031967; GO:0005…	590	ENSG00000114200	WP229; WP2645; WP2826
FALSE	Master Protein	High	B4DPQ0	complement subcomponent C1r OS=Homo sapiens OX=9606 GN=C1R PE=1 SV=1	C1R	B4DPQ0; F5GZR1	0	FALSE	143.044	39	20	22	113	18	719	81.8	6.37	332	288	244	339	311	395	6	11	18	8	12	16	5	6	7	6	7	6	21	12	17	23	19	21	protein metabolism;stress response;other biological processes	non-structural extracellular	other molecular function	Pf00084, Pf00089, Pf00431, Pf14670	[GO:0004252]; GO:0004175; GO:0008236; GO:0008233; GO:0017171; GO:0016787; GO:0140096; GO:0003824; GO:0003674 [GO:0005509]; GO:0046872; GO:0043169; GO:0043167; GO:0036094; GO:0005488; GO:0003674 [GO:0005576]; GO:0110165; GO:0005575 [GO:0006508]; GO:0019538; GO:0043170; GO:0044238; GO:1901564; GO:0071704; GO:0008152; GO:0006807; GO:0008150 [GO:0006956]; GO:0002252; GO:0002253; GO:0006959; GO:000237…		ENSG00000159403	WP3941; WP5115; WP545
FALSE	Master Protein	High	P22735	Protein-glutamine gamma-glutamyltransferase K OS=Homo sapiens OX=9606 GN=TGM1 PE=1 SV=4	TGM1	B4DWR7; hsa:7051; P22735; Q197M4	0	FALSE	8.042	4	3	3	5	3	817	89.7	6.04	0	13		31			1	1		3			1	1		2			2	1		2			cell organization and biogenesis;protein metabolism;other metabolic processes;other biological processes	plasma membrane;other membranes;cytosol	other molecular function	Pf00868, Pf00927, Pf01841	[GO:0001533]; GO:0005886; GO:0016020; GO:0071944; GO:0110165; GO:0005575 [GO:0003810]; GO:0016755; GO:0140096; GO:0016746; GO:0003824; GO:0016740; GO:0003674 [GO:0005829]; GO:0110165; GO:0005737; GO:0005575; GO:0005622 [GO:0005886]; GO:0016020; GO:0071944; GO:0110165; GO:0005575 [GO:0010838]; GO:0010837; GO:0050679; GO:0050678; GO:0008284; GO:0042127; GO:0048522; GO:0050794; GO:0048518; GO:005078…	7051	ENSG00000092295; ENSG00000285348
FALSE	Master Protein	High	P01834	Immunoglobulin kappa constant OS=Homo sapiens OX=9606 GN=IGKC PE=1 SV=2	IGKC	A0A075B6H6; A0A087X130; P01834	0	FALSE	68.571	79	5	5	101	5	107	11.8	6.52	323	297	254	511	430	467	19	29	32	19	29	45	1	2	2	1	2	3	11	11	22	14	15	28	signal transduction;other biological processes	non-structural extracellular;plasma membrane;other membranes;other cell component	other molecular function	Pf07654	[GO:0002250]; GO:0006955; GO:0002376; GO:0050896; GO:0008150 [GO:0003823]; GO:0005488; GO:0003674 [GO:0005576]; GO:0110165; GO:0005575 [GO:0005886]; GO:0016020; GO:0071944; GO:0110165; GO:0005575 [GO:0006955]; GO:0002376; GO:0050896; GO:0008150 [GO:0016064]; GO:0019724; GO:0002449; GO:0002460; GO:0002443; GO:0002250; GO:0002252; GO:0006955; GO:0002376; GO:0050896; GO:0008150 [GO:0050853]; GO:0050…
FALSE	Master Protein	High	P10909	Clusterin OS=Homo sapiens OX=9606 GN=CLU PE=1 SV=1	CLU	B2R9Q1; B3KSE6; hsa:1191; P10909; P11380; P11381; Q2TU75; Q5HYC1; Q7Z5B9	0	FALSE	138.65	29	15	16	201	15	449	52.5	6.27	571	1184	262	801	1313	311	13	14	6	17	17	6	6	7	2	7	7	2	32	51	10	41	58	9	cell cycle OR cell proliferation;cell organization and biogenesis;protein metabolism;other metabolic processes;stress response;transport;developmental processes;signal transduction;other biological processes	non-structural extracellular;other membranes;cytosol;mitochondrion;ER/Golgi;nucleus;other cell component	signal transduction activity or receptor binding;cytoskeletal activity;other molecular function	Pf01093	[GO:0000902]; GO:0009653; GO:0032502; GO:0048856; GO:0008150 [GO:0001540]; GO:0042277; GO:0033218; GO:0005488; GO:0003674 [GO:0001774]; GO:0002269; GO:0042116; GO:0061900; GO:0045321; GO:0006954; GO:0002274; GO:0001775; GO:0150076; GO:0002376; GO:0006952; GO:0009987; GO:0032501; GO:0008150; GO:0006950; GO:0050896 [GO:0001836]; GO:0008637; GO:0097190; GO:0007005; GO:0006915; GO:0007165; GO:0006996…	1191	ENSG00000120885	WP3896; WP4673; WP5090; WP558
FALSE	Master Protein	High	P01011	Alpha-1-antichymotrypsin OS=Homo sapiens OX=9606 GN=SERPINA3 PE=1 SV=2	SERPINA3	B3KVQ7; hsa:12; P01011; Q13703; Q2TU87; Q2TU88; Q59GP9; Q6LBY8; Q6LDT7; Q6NSC9; Q8N177; Q96DW8; Q9UC47; Q9UNU9	0	FALSE	253.435	40	19	28	1047	11	423	47.6	5.52	943	2254	5334	796	2402	7813	7	27	22	7	27	22	4	12	8	4	12	8	58	139	275	51	141	383	stress response;other biological processes	non-structural extracellular;nucleus;other cytoplasmic organelle;other cell component	enzyme regulator activity;nucleic acid binding activity	Pf00079	[GO:0003677]; GO:0003676; GO:0097159; GO:0005488; GO:0003674 [GO:0004867]; GO:0004866; GO:0030414; GO:0061135; GO:0004857; GO:0061134; GO:0030234; GO:0140678; GO:0098772; GO:0003674 [GO:0005576]; GO:0110165; GO:0005575 [GO:0005615]; GO:0110165; GO:0005576; GO:0005575 [GO:0005634]; GO:0043231; GO:0043227; GO:0043229; GO:0043226; GO:0005622; GO:0110165; GO:0005575 [GO:0006953]; GO:0002526; GO:00069…	12	ENSG00000196136	WP15; WP1533; WP176
FALSE	Master Protein	High	P04180	Phosphatidylcholine-sterol acyltransferase OS=Homo sapiens OX=9606 GN=LCAT PE=1 SV=1	LCAT	hsa:3931; P04180; Q53XQ3	0	FALSE	26.625	17	5	5	17	5	440	49.5	6.11	177	44	54	138	111	39	3	3	9	3	6	6	1	1	2	1	2	1	4	2	3	3	3	2	cell organization and biogenesis;protein metabolism;other metabolic processes;transport;other biological processes	non-structural extracellular	other molecular function	Pf02450	[GO:0003847]; GO:0052689; GO:0016788; GO:0016787; GO:0003824; GO:0003674 [GO:0004607]; GO:0008374; GO:0016747; GO:0016746; GO:0016740; GO:0003824; GO:0003674 [GO:0004771]; GO:0016298; GO:0052689; GO:0016788; GO:0016787; GO:0003824; GO:0003674 [GO:0005576]; GO:0110165; GO:0005575 [GO:0005615]; GO:0110165; GO:0005576; GO:0005575 [GO:0006629]; GO:0044238; GO:0071704; GO:0008152; GO:0008150 [GO:00066…	3931	ENSG00000213398	WP3601; WP430; WP4522; WP5108; WP5109; WP5110; WP5111; WP5112; WP5304
FALSE	Master Protein	High	P00742	Coagulation factor X OS=Homo sapiens OX=9606 GN=F10 PE=1 SV=2	F10	hsa:2159; P00742; Q14340	0	FALSE	69.734	23	10	12	66	10	488	54.7	5.94	69	426	79	82	362	58	9	12	2	9	12	2	4	5	1	4	5	1	6	28	2	5	24	1	protein metabolism;stress response;other biological processes	non-structural extracellular;plasma membrane;other membranes;ER/Golgi	other molecular function	Pf00008, Pf00089, Pf00594, Pf14670	[GO:0004252]; GO:0004175; GO:0008236; GO:0008233; GO:0017171; GO:0016787; GO:0140096; GO:0003824; GO:0003674 [GO:0005509]; GO:0046872; GO:0043169; GO:0043167; GO:0036094; GO:0005488; GO:0003674 [GO:0005543]; GO:0008289; GO:0005488; GO:0003674 [GO:0005576]; GO:0110165; GO:0005575 [GO:0005615]; GO:0110165; GO:0005576; GO:0005575 [GO:0005788]; GO:0070013; GO:0005783; GO:0043233; GO:0043229; GO:00432…	2159	ENSG00000126218	WP272; WP2806; WP3896; WP558
FALSE	Master Protein	High	Q8WWZ8	Oncoprotein-induced transcript 3 protein OS=Homo sapiens OX=9606 GN=OIT3 PE=1 SV=2	OIT3	A0AVP3; hsa:170392; Q8N1M8; Q8WWZ8	0	FALSE	7.589	5	2	2	3	2	545	60	5.58		28			29	0		2			2	2		1			1	1		1			1	1	other biological processes	nucleus	other molecular function	Pf00100, Pf14670	[GO:0003014]; GO:0003008; GO:0032501; GO:0008150 [GO:0005509]; GO:0046872; GO:0043169; GO:0043167; GO:0036094; GO:0005488; GO:0003674 [GO:0005635]; GO:0031967; GO:0005634; GO:0012505; GO:0031975; GO:0043227; GO:0043229; GO:0043231; GO:0110165; GO:0043226; GO:0005622; GO:0005575	170392	ENSG00000138315
FALSE	Master Protein	High	P48740	Mannan-binding lectin serine protease 1 OS=Homo sapiens OX=9606 GN=MASP1 PE=1 SV=3	MASP1	A8K542; A8K6M1; B4E2L7; hsa:5648; O95570; P48740; Q68D21; Q8IUV8; Q96RS4; Q9UF09	0	FALSE	59.836	23	11	11	47	4	699	79.2	5.49	127	236	0	131	222		3	9	9	5	7		2	5	3	3	4		8	13	3	10	13		protein metabolism;other metabolic processes;stress response;other biological processes	non-structural extracellular;cytosol;nucleus	other molecular function	Pf00084, Pf00089, Pf00431	[GO:0001867]; GO:0006956; GO:0045087; GO:0002252; GO:0002253; GO:0006959; GO:0006955; GO:0140546; GO:0002376; GO:0050778; GO:0050896; GO:0098542; GO:0008150; GO:0002684; GO:0048584; GO:0050776; GO:0006952; GO:0051707; GO:0002682; GO:0048518; GO:0048583; GO:0006950; GO:0043207; GO:0044419; GO:0050789; GO:0009605; GO:0009607; GO:0065007 [GO:0004252]; GO:0004175; GO:0008236; GO:0008233; GO:0017171; …	5648	ENSG00000127241; ENSG00000291559	WP2806; WP3896; WP5090; WP545; WP558
FALSE	Master Protein	High	P02790	Hemopexin OS=Homo sapiens OX=9606 GN=HPX PE=1 SV=2	HPX	B2R957; hsa:3263; P02790	0	FALSE	221.382	60	24	26	786	24	462	51.6	7.02	299	2178	3098	337	2398	3974	13	19	35	13	16	44	6	9	12	6	8	14	49	121	198	42	117	259	protein metabolism;other metabolic processes;stress response;transport;signal transduction;other biological processes	non-structural extracellular;other cell component	transporter activity;other molecular function	Pf00045	[GO:0002639]; GO:0002637; GO:0002702; GO:0002700; GO:0002699; GO:0010628; GO:0002697; GO:0010468; GO:0002684; GO:0010557; GO:0002682; GO:0010556; GO:0048518; GO:0010604; GO:0031328; GO:0050789; GO:0031326; GO:0060255; GO:0009893; GO:0009891; GO:0031325; GO:0065007; GO:0009889; GO:0031323; GO:0019222; GO:0048522; GO:0008150; GO:0050794 [GO:0002925]; GO:0002891; GO:0002922; GO:0002923; GO:0002714; …	3263	ENSG00000110169
FALSE	Master Protein	High	P09668	Pro-cathepsin H OS=Homo sapiens OX=9606 GN=CTSH PE=1 SV=4	CTSH	B2RBK0; hsa:1512; P09668; Q96NY6; Q9BUM7	0	FALSE	11.317	8	2	2	4	2	335	37.4	8.07	0			60			4			8			1			2			1			3			protein metabolism;other metabolic processes;developmental processes;signal transduction;other biological processes	non-structural extracellular;cytosol;other cytoplasmic organelle;other cell component	enzyme regulator activity;other molecular function	Pf00112, Pf08246	[GO:0001656]; GO:0001822; GO:0048513; GO:0072001; GO:0048856; GO:0048731; GO:0032502; GO:0007275; GO:0008150; GO:0032501 [GO:0001913]; GO:0001909; GO:0002456; GO:0001906; GO:0002443; GO:0002449; GO:0002460; GO:0009987; GO:0002252; GO:0002250; GO:0008150; GO:0002376; GO:0006955; GO:0050896 [GO:0002250]; GO:0006955; GO:0002376; GO:0050896; GO:0008150 [GO:0002764]; GO:0007165; GO:0050776; GO:0009987…	1512	ENSG00000103811
FALSE	Master Protein	High	A0A804F6T5	Pyruvate kinase OS=Homo sapiens OX=9606 GN=PKM PE=1 SV=1	PKM	A0A804F6T5	0	FALSE	55.442	20	11	11	24	11	566	61.6	7.68	78	94	22	56	28	59	7	8	3	6	3	6	4	4	1	3	2	2	8	6	1	3	4	2	other metabolic processes	cytosol	kinase activity;other molecular function	Pf00224, Pf02887	[GO:0000287]; GO:0046872; GO:0043169; GO:0043167; GO:0036094; GO:0005488; GO:0003674 [GO:0004743]; GO:0016773; GO:0006096; GO:0016772; GO:0006090; GO:0006091; GO:0016052; GO:0019364; GO:0046032; GO:0046034; GO:0046496; GO:0016740; GO:0032787; GO:0044237; GO:0005975; GO:1901575; GO:0009166; GO:0019362; GO:0072526; GO:0009154; GO:0009181; GO:0046031; GO:0009150; GO:0009205; GO:0003824; GO:0019752; …	5315	ENSG00000067225	WP3614; WP3925; WP4018; WP4290; WP4629; WP5049; WP5211; WP534; WP5355
FALSE	Master Protein	High	P07225	Vitamin K-dependent protein S OS=Homo sapiens OX=9606 GN=PROS1 PE=1 SV=1	PROS1	A8KAC9; D3DN28; hsa:5627; P07225; Q15518; Q7Z715; Q9UCZ8	0	FALSE	137.294	25	14	17	143	14	676	75.1	5.67	392	830	55	660	714	48	8	15	10	6	15	10	5	9	3	4	8	3	17	47	9	23	39	8	stress response;other biological processes	non-structural extracellular;plasma membrane;other membranes;ER/Golgi;other cell component	enzyme regulator activity;other molecular function	Pf00054, Pf00594, Pf02210, Pf07645, Pf12661, Pf14670	[GO:0000139]; GO:0098588; GO:0005794; GO:0031090; GO:0043231; GO:0005737; GO:0012505; GO:0016020; GO:0043227; GO:0043229; GO:0110165; GO:0005622; GO:0043226; GO:0005575 [GO:0004866]; GO:0030414; GO:0061135; GO:0004857; GO:0061134; GO:0030234; GO:0140678; GO:0098772; GO:0003674 [GO:0005509]; GO:0046872; GO:0043169; GO:0043167; GO:0036094; GO:0005488; GO:0003674 [GO:0005576]; GO:0110165; GO:0005575…	5627	ENSG00000184500	WP2806; WP3896; WP5090; WP558
FALSE	Master Protein	High	Q8NBP7	Proprotein convertase subtilisin/kexin type 9 OS=Homo sapiens OX=9606 GN=PCSK9 PE=1 SV=3	PCSK9	A8T640; C0JYY9; hsa:255738; Q5PSM5; Q5SZQ2; Q8NBP7	0	FALSE	23.899	8	4	5	11	4	692	74.2	6.61		67	98		89	42		6	2		4	2		3	1		2	1		5	2		3	1	protein metabolism;other metabolic processes;stress response;transport;developmental processes;other biological processes	non-structural extracellular;plasma membrane;other membranes;ER/Golgi;other cytoplasmic organelle;other cell component	signal transduction activity or receptor binding;other molecular function	Pf00082, Pf05922, Pf18459, Pf18463, Pf18464	[GO:0001822]; GO:0048513; GO:0072001; GO:0048856; GO:0048731; GO:0032502; GO:0007275; GO:0008150; GO:0032501 [GO:0001889]; GO:0048732; GO:0061008; GO:0048513; GO:0048731; GO:0048856; GO:0007275; GO:0032502; GO:0032501; GO:0008150 [GO:0001920]; GO:0001919; GO:0010605; GO:0023057; GO:0023051; GO:0060255; GO:0009892; GO:0048519; GO:0050789; GO:0019222; GO:0065007; GO:0008150 [GO:0002091]; GO:0002090…	255738	ENSG00000169174	WP2846; WP3408; WP4522; WP5109; WP5304
FALSE	Master Protein	High	P02671	Fibrinogen alpha chain OS=Homo sapiens OX=9606 GN=FGA PE=1 SV=2	FGA	A8K3E4; D3DP14; D3DP15; hsa:2243; P02671; Q4QQH7; Q9BX62; Q9UCH2	0	FALSE	228.976	33	22	29	214	22	866	94.9	6.01	1023	471	163	1186	549	93	22	5	9	22	5	9	15	4	4	15	4	4	55	35	11	57	43	13	cell adhesion;cell organization and biogenesis;protein metabolism;other metabolic processes;stress response;other biological processes	non-structural extracellular;plasma membrane;other membranes;ER/Golgi;other cell component	signal transduction activity or receptor binding;other molecular function	Pf00147, Pf08702, Pf12160	[GO:0002250]; GO:0006955; GO:0002376; GO:0050896; GO:0008150 [GO:0005102]; GO:0005515; GO:0005488; GO:0003674 [GO:0005198]; GO:0003674 [GO:0005576]; GO:0110165; GO:0005575 [GO:0005577]; GO:0032991; GO:0005615; GO:0005575; GO:0110165; GO:0005576 [GO:0005615]; GO:0110165; GO:0005576; GO:0005575 [GO:0005783]; GO:0043231; GO:0005737; GO:0012505; GO:0043227; GO:0043229; GO:0110165; GO:0005622; GO:0043…	2243	ENSG00000171560	WP15; WP176; WP272; WP2806; WP3888; WP4136; WP4927; WP5115
FALSE	Master Protein	High	P25311	Zinc-alpha-2-glycoprotein OS=Homo sapiens OX=9606 GN=AZGP1 PE=1 SV=2	AZGP1	D6W5T8; hsa:563; O60386; P25311; Q5XKQ4; Q8N4N0	0	FALSE	149.397	51	15	18	230	15	298	34.2	6.05	428	726	460	623	803	526	15	22	19	15	19	19	4	9	4	4	8	4	23	64	27	27	68	21	cell adhesion;transport;other biological processes	non-structural extracellular;plasma membrane;other membranes	transporter activity;other molecular function	Pf00129, Pf07654	[GO:0001580]; GO:0050912; GO:0050913; GO:0050907; GO:0050909; GO:0009593; GO:0050906; GO:0007606; GO:0051606; GO:0042221; GO:0007600; GO:0050896; GO:0050877; GO:0008150; GO:0003008; GO:0032501 [GO:0004540]; GO:0004518; GO:0140098; GO:0016788; GO:0140640; GO:0016787; GO:0003824; GO:0003674 [GO:0005615]; GO:0110165; GO:0005576; GO:0005575 [GO:0006955]; GO:0002376; GO:0050896; GO:0008150 [GO:0007155…	563	ENSG00000160862
FALSE	Master Protein	High	P11717	Cation-independent mannose-6-phosphate receptor OS=Homo sapiens OX=9606 GN=IGF2R PE=1 SV=3	IGF2R	hsa:3482; P11717; Q7Z7G9; Q96PT5	0	FALSE	24.901	3	7	7	14	7	2491	274.2	5.94	68	62		79	67		1	1		2	1		3	3		4	2		3	3		5	3		transport;developmental processes;signal transduction;other biological processes	plasma membrane;other membranes;ER/Golgi;nucleus;other cytoplasmic organelle;other cell component	kinase activity;other molecular function	Pf00040, Pf00878	[GO:0000139]; GO:0098588; GO:0005794; GO:0031090; GO:0043231; GO:0005737; GO:0012505; GO:0016020; GO:0043227; GO:0043229; GO:0110165; GO:0005622; GO:0043226; GO:0005575 [GO:0001889]; GO:0048732; GO:0061008; GO:0048513; GO:0048731; GO:0048856; GO:0007275; GO:0032502; GO:0032501; GO:0008150 [GO:0001965]; GO:0005515; GO:0005488; GO:0003674 [GO:0001972]; GO:0005501; GO:0033293; GO:0019840; GO:0031406…	3482	ENSG00000197081	WP5300
FALSE	Master Protein	High	P55058	Phospholipid transfer protein OS=Homo sapiens OX=9606 GN=PLTP PE=1 SV=1	PLTP	A8K006; B4DDD5; B4DRB4; E1P5N8; E7EV16; hsa:5360; P55058; Q8WTT1; Q9BR07; Q9BSH8	0	FALSE	102.974	29	11	14	59	11	493	54.7	7.01	135	354	248	104	457	281	4	7	18	4	7	15	2	3	6	2	3	5	4	12	10	5	19	9	cell organization and biogenesis;other metabolic processes;transport;other biological processes	non-structural extracellular;nucleus	transporter activity;other molecular function	Pf01273, Pf02886	[GO:0005576]; GO:0110165; GO:0005575 [GO:0005634]; GO:0043231; GO:0043227; GO:0043229; GO:0043226; GO:0005622; GO:0110165; GO:0005575 [GO:0006629]; GO:0044238; GO:0071704; GO:0008152; GO:0008150 [GO:0006869]; GO:0071702; GO:0010876; GO:0006810; GO:0033036; GO:0051234; GO:0051179; GO:0008150 [GO:0008035]; GO:0071813; GO:0071814; GO:0044877; GO:0005488; GO:0003674 [GO:0008429]; GO:0005543; GO:00082…	5360	ENSG00000100979	WP2878; WP2882; WP3942; WP430; WP5108; WP5109; WP5110; WP5111; WP5112; WP5304
FALSE	Master Protein	High	A0A075B6K5	Immunoglobulin lambda variable 3-9 OS=Homo sapiens OX=9606 GN=IGLV3-9 PE=3 SV=1	IGLV3-9	A0A075B6K5	0	FALSE	17.943	33	3	3	9	3	115	12.3	7.39	0	180		40	209		19	14		19	14		2	1		2	1		2	2		2	3		other biological processes	non-structural extracellular;plasma membrane;other membranes;other cell component		Pf07686	[GO:0002250]; GO:0006955; GO:0002376; GO:0050896; GO:0008150 [GO:0005615]; GO:0110165; GO:0005576; GO:0005575 [GO:0005886]; GO:0016020; GO:0071944; GO:0110165; GO:0005575 [GO:0006955]; GO:0002376; GO:0050896; GO:0008150 [GO:0019814]; GO:0032991; GO:0005575		ENSG00000211670
FALSE	Master Protein	High	Q07954	Prolow-density lipoprotein receptor-related protein 1 OS=Homo sapiens OX=9606 GN=LRP1 PE=1 SV=2	LRP1	hsa:4035; Q07954; Q2PP12; Q86SW0; Q8IVG8	0	FALSE	89.242	4	16	18	30	16	4544	504.3	5.39	0	110	55	47	83	30	1	2	1	1	2	1	4	7	2	6	7	2	4	8	2	6	8	2	other metabolic processes;stress response;transport;developmental processes;signal transduction;other biological processes	plasma membrane;other membranes;cytoskeleton;ER/Golgi;nucleus;other cytoplasmic organelle;other cell component	signal transduction activity or receptor binding;other molecular function	Pf00057, Pf00058, Pf07645, Pf12662, Pf14670, Pf16472	[GO:0001523]; GO:0016101; GO:0006721; GO:0006720; GO:0044255; GO:0006629; GO:0044237; GO:0044238; GO:0071704; GO:0008152; GO:0009987; GO:0008150 [GO:0001540]; GO:0042277; GO:0033218; GO:0005488; GO:0003674 [GO:0002265]; GO:0002263; GO:0048143; GO:0001775; GO:0002252; GO:0006955; GO:0061900; GO:0014002; GO:0009987; GO:0032501; GO:0002376; GO:0050896; GO:0150076; GO:0021782; GO:0048708; GO:0008150;…	4035	ENSG00000123384	WP2059; WP3664; WP430; WP5108; WP5110; WP5111; WP5112; WP5124; WP5304
FALSE	Master Protein	High	E7EUJ1	Hepatic triacylglycerol lipase OS=Homo sapiens OX=9606 GN=LIPC PE=1 SV=1	LIPC	E7EUJ1	0	FALSE	19.643	9	3	3	4	3	499	55.6	8.65		16	0		14	36		3	4		2	4		1	1		1	1		1	1		1	1	other metabolic processes	non-structural extracellular	other molecular function	Pf00151, Pf01477	[GO:0004622]; GO:0004620; GO:0052689; GO:0016298; GO:0016788; GO:0016787; GO:0003824; GO:0003674 [GO:0004806]; GO:0016298; GO:0052689; GO:0016788; GO:0016787; GO:0003824; GO:0003674 [GO:0006629]; GO:0044238; GO:0071704; GO:0008152; GO:0008150 [GO:0008970]; GO:0004620; GO:0052689; GO:0016298; GO:0016788; GO:0016787; GO:0003824; GO:0003674 [GO:0034364]; GO:0034358; GO:1990777; GO:0005615; GO:003299…		ENSG00000166035	WP5108; WP5109; WP5110; WP5111; WP5112; WP5304
FALSE	Master Protein	High	P07359	Platelet glycoprotein Ib alpha chain OS=Homo sapiens OX=9606 GN=GP1BA PE=1 SV=2	GP1BA	E7ES66; hsa:2811; P07359; Q14441; Q16469; Q8N1F3; Q8NG39; Q9HDC7; Q9UEK1; Q9UQS4	0	FALSE	6.52	4	3	3	7	3	652	71.5	6.29	41		33	23	20		1		3	1	2		1		2	1	1		2		2	2	1		cell adhesion;protein metabolism;other metabolic processes;stress response;transport;signal transduction;other biological processes	non-structural extracellular;extracellular matrix;plasma membrane;other membranes	other molecular function	Pf01462, Pf13855	[GO:0000902]; GO:0009653; GO:0032502; GO:0048856; GO:0008150 [GO:0005615]; GO:0110165; GO:0005576; GO:0005575 [GO:0005886]; GO:0016020; GO:0071944; GO:0110165; GO:0005575 [GO:0007155]; GO:0009987; GO:0008150 [GO:0007166]; GO:0007165; GO:0009987; GO:0050794; GO:0007154; GO:0023052; GO:0051716; GO:0008150; GO:0050789; GO:0050896; GO:0065007 [GO:0007596]; GO:0007599; GO:0050817; GO:0042060; GO:00508…	2811	ENSG00000185245	WP4657
FALSE	Master Protein	High	Q9HDC9	Adipocyte plasma membrane-associated protein OS=Homo sapiens OX=9606 GN=APMAP PE=1 SV=2	APMAP	A8K514; B4DXG1; hsa:57136; Q6UVZ8; Q9GZS8; Q9HDC9; Q9NUB2	0	FALSE	75.367	37	13	15	49	13	416	46.5	6.16	101	269	55	66	295	106	6	13	18	6	13	21	4	6	4	3	6	5	4	14	4	6	12	9	other metabolic processes	other membranes;other cell component	other molecular function	Pf03088, Pf20067	[GO:0004064]; GO:0052689; GO:0016788; GO:0016787; GO:0003824; GO:0003674 [GO:0009058]; GO:0008152; GO:0008150 [GO:0009986]; GO:0110165; GO:0005575 [GO:0016020]; GO:0110165; GO:0005575 [GO:0016844]; GO:0016843; GO:0016840; GO:0016829; GO:0003824; GO:0003674	57136	ENSG00000101474	WP4352
FALSE	Master Protein	High	Q86X91	PTK7 protein OS=Homo sapiens OX=9606 GN=PTK7 PE=1 SV=1	PTK7	Q86X91	0	FALSE	6.013	5	2	2	3	2	459	50.4	6.65		31		25	0			3		2	3			1		1	1			1		1	1					Pf07679, Pf13927			ENSG00000112655
FALSE	Master Protein	High	P12111	Collagen alpha-3(VI) chain OS=Homo sapiens OX=9606 GN=COL6A3 PE=1 SV=5	COL6A3	A8MT30; B4E3U5; B7ZMJ7; E9PFQ6; E9PGQ9; hsa:1293; P12111; Q16501; Q53QF4; Q53QF6	0	FALSE	214.693	16	42	43	105	31	3177	343.5	6.68	297	393	284	340	279	345	3	5	6	3	5	6	9	15	12	11	16	12	14	21	16	13	23	18	cell adhesion;other biological processes	extracellular matrix;plasma membrane;other membranes;ER/Golgi;other cell component	enzyme regulator activity;extracellular structural activity	Pf00014, Pf00092, Pf01391	[GO:0004867]; GO:0004866; GO:0030414; GO:0061135; GO:0004857; GO:0061134; GO:0030234; GO:0140678; GO:0098772; GO:0003674 [GO:0005589]; GO:0005581; GO:0098647; GO:0032991; GO:0099512; GO:0005575; GO:0099081; GO:0099080; GO:0110165 [GO:0005788]; GO:0070013; GO:0005783; GO:0043233; GO:0043229; GO:0043231; GO:0005737; GO:0012505; GO:0031974; GO:0043226; GO:0005622; GO:0043227; GO:0110165; GO:0005575 …	1293	ENSG00000163359	WP2911; WP4172; WP5224
FALSE	Master Protein	High	P01700	Immunoglobulin lambda variable 1-47 OS=Homo sapiens OX=9606 GN=IGLV1-47 PE=1 SV=2	IGLV1-47	A0A075B6I8; P01700; P04208	0	FALSE	9.253	25	2	2	4	2	117	12.3	5.91		44			66			25			25			2			2			2			2		other biological processes	non-structural extracellular;plasma membrane;other membranes;other cell component	other molecular function	Pf07686	[GO:0002250]; GO:0006955; GO:0002376; GO:0050896; GO:0008150 [GO:0003823]; GO:0005488; GO:0003674 [GO:0005576]; GO:0110165; GO:0005575 [GO:0005615]; GO:0110165; GO:0005576; GO:0005575 [GO:0005886]; GO:0016020; GO:0071944; GO:0110165; GO:0005575 [GO:0006955]; GO:0002376; GO:0050896; GO:0008150 [GO:0019814]; GO:0032991; GO:0005575		ENSG00000211648
FALSE	Master Protein	High	Q16610	Extracellular matrix protein 1 OS=Homo sapiens OX=9606 GN=ECM1 PE=1 SV=2	ECM1	A8K8S0; B4DW49; B4DY60; hsa:1893; O43266; Q16610; Q5T5G4; Q5T5G5; Q5T5G6; Q8IZ60	0	FALSE	60.359	21	11	12	66	11	540	60.6	6.71	82	262	94	177	271	79	5	8	4	8	8	6	3	4	2	4	4	3	6	17	5	15	18	5	stress response;developmental processes;signal transduction;other biological processes	non-structural extracellular;extracellular matrix;other cell component	signal transduction activity or receptor binding;other molecular function	Pf05782	[GO:0001503]; GO:0032501; GO:0008150 [GO:0001525]; GO:0048646; GO:0048514; GO:0032502; GO:0009653; GO:0035239; GO:0001568; GO:0008150; GO:0048856; GO:0035295; GO:0001944; GO:0007275; GO:0048731; GO:0072359; GO:0032501 [GO:0001938]; GO:0001936; GO:0050679; GO:0050678; GO:0008284; GO:0042127; GO:0048522; GO:0050794; GO:0048518; GO:0050789; GO:0065007; GO:0008150 [GO:0001960]; GO:0001959; GO:0009968…	1893	ENSG00000143369
FALSE	Master Protein	High	P36980	Complement factor H-related protein 2 OS=Homo sapiens OX=9606 GN=CFHR2 PE=1 SV=1	CFHR2	hsa:3080; P36980; Q14310; Q5T9T1	0	FALSE	34.585	30	6	6	45	2	270	30.6	6.38	431		21	318	66		16		10	16	5		4		1	4	1		23		1	20	1		stress response;other biological processes	non-structural extracellular;other cell component	other molecular function	Pf00084	[GO:0001851]; GO:0001846; GO:0001848; GO:0005515; GO:0005488; GO:0003674 [GO:0005576]; GO:0110165; GO:0005575 [GO:0005615]; GO:0110165; GO:0005576; GO:0005575 [GO:0006956]; GO:0002252; GO:0002253; GO:0006959; GO:0002376; GO:0050778; GO:0006955; GO:0008150; GO:0002684; GO:0048584; GO:0050776; GO:0050896; GO:0002682; GO:0048518; GO:0048583; GO:0050789; GO:0065007 [GO:0032091]; GO:0043393; GO:005110…	3080	ENSG00000080910; ENSG00000292003	WP2806
FALSE	Master Protein	High	E7EQB2	Lactotransferrin (Fragment) OS=Homo sapiens OX=9606 GN=LTF PE=1 SV=1	LTF	E7EQB2	0	FALSE	60.941	18	12	13	43	12	696	76.6	8.02	82	80	135	98	247	102	5	7	5	6	9	5	3	4	3	4	5	3	6	8	5	7	10	7	protein metabolism;stress response;other biological processes	non-structural extracellular	other molecular function	Pf00405	[GO:0001503]; GO:0032501; GO:0008150 [GO:0001817]; GO:0010468; GO:0051239; GO:0010556; GO:0050789; GO:0031326; GO:0060255; GO:0065007; GO:0009889; GO:0031323; GO:0019222; GO:0008150; GO:0050794 [GO:0004252]; GO:0004175; GO:0008236; GO:0008233; GO:0017171; GO:0016787; GO:0140096; GO:0003824; GO:0003674 [GO:0005506]; GO:0046914; GO:0046872; GO:0043169; GO:0043167; GO:0036094; GO:0005488; GO:0003674…		ENSG00000012223	WP4673
FALSE	Master Protein	High	P08253	72 kDa type IV collagenase OS=Homo sapiens OX=9606 GN=MMP2 PE=1 SV=2	MMP2	B2R6U1; B4DWH3; E9PE45; hsa:4313; P08253; Q9UCJ8	0	FALSE	50.087	20	11	11	31	11	660	73.8	5.47	81	24	123	59	22	92	5	5	9	3	3	10	3	3	4	2	2	5	6	3	6	5	3	8	cell organization and biogenesis;protein metabolism;other metabolic processes;stress response;developmental processes;signal transduction;other biological processes	non-structural extracellular;plasma membrane;other membranes;cytoskeleton;mitochondrion;nucleus	other molecular function	Pf00040, Pf00045, Pf00413	[GO:0001525]; GO:0048646; GO:0048514; GO:0032502; GO:0009653; GO:0035239; GO:0001568; GO:0008150; GO:0048856; GO:0035295; GO:0001944; GO:0007275; GO:0048731; GO:0072359; GO:0032501 [GO:0001541]; GO:0003006; GO:0048856; GO:0008585; GO:0022414; GO:0032502; GO:0008406; GO:0046545; GO:0008150; GO:0000003; GO:0048513; GO:0048608; GO:0045137; GO:0046660; GO:0061458; GO:0007275; GO:0007548; GO:0048731; …	4313	ENSG00000087245	WP129; WP2324; WP2828; WP2901; WP3303; WP3611; WP3617; WP3624; WP3888; WP4239; WP4564; WP4565; WP4673; WP4754; WP5087; WP5097; WP5158; WP5283; WP5316
FALSE	Master Protein	High	C9JEU5	Fibrinogen gamma chain OS=Homo sapiens OX=9606 GN=FGG PE=1 SV=1	FGG	C9JEU5	0	FALSE	137.582	47	16	18	117	9	445	50.3	6.09	650	299	87	759	550	195	15	12	19	18	20	13	6	4	4	7	6	3	30	18	8	31	22	8	cell organization and biogenesis;stress response	non-structural extracellular	signal transduction activity or receptor binding	Pf00147, Pf08702	[GO:0005102]; GO:0005515; GO:0005488; GO:0003674 [GO:0005577]; GO:0032991; GO:0005615; GO:0005575; GO:0110165; GO:0005576 [GO:0030168]; GO:0001775; GO:0007596; GO:0009987; GO:0032501; GO:0007599; GO:0050817; GO:0042060; GO:0008150; GO:0050878; GO:0009611; GO:0065008; GO:0006950; GO:0065007; GO:0050896 [GO:0051258]; GO:0065003; GO:0022607; GO:0043933; GO:0016043; GO:0044085; GO:0071840; GO:0009987…		ENSG00000171557	WP15; WP176; WP272; WP2806; WP4136; WP5115
FALSE	Master Protein	High	P01857	Immunoglobulin heavy constant gamma 1 OS=Homo sapiens OX=9606 GN=IGHG1 PE=1 SV=2	IGHG1	A0A0A0MS08; P01857	0	FALSE	115.384	35	10	10	171	6	399	43.9	6.96		1283	161		1403	235		21	17		21	17		7	4		7	4		69	12		73	17	stress response;signal transduction;other biological processes	non-structural extracellular;plasma membrane;other membranes;other cell component	signal transduction activity or receptor binding;other molecular function	Pf07654	[GO:0001788]; GO:0001794; GO:0001909; GO:0002445; GO:0001906; GO:0002443; GO:0002444; GO:0002524; GO:0016064; GO:0009987; GO:0002252; GO:0002438; GO:0019724; GO:0008150; GO:0002376; GO:0002437; GO:0002526; GO:0002449; GO:0002460; GO:0006954; GO:0006955; GO:0002250; GO:0006952; GO:0050896; GO:0006950 [GO:0002250]; GO:0006955; GO:0002376; GO:0050896; GO:0008150 [GO:0003823]; GO:0005488; GO:0003674 …		ENSG00000211896; ENSG00000277633	WP5092
FALSE	Master Protein	High	B1ALD9	Periostin OS=Homo sapiens OX=9606 GN=POSTN PE=1 SV=1	POSTN	B1ALD9	0	FALSE	141.151	33	19	20	52	19	808	90.1	7.94	161	67	316	176	98	329	6	7	18	6	7	16	6	4	8	6	4	7	8	5	11	9	6	13	cell adhesion			Pf02469	[GO:0007155]; GO:0009987; GO:0008150
FALSE	Master Protein	High	P02750	Leucine-rich alpha-2-glycoprotein OS=Homo sapiens OX=9606 GN=LRG1 PE=1 SV=2	LRG1	hsa:116844; P02750; Q8N4F5; Q96QZ4	0	FALSE	78.484	38	9	9	70	9	347	38.2	6.95	54	271	500	126	195	638	3	8	27	6	5	27	1	3	5	2	2	5	3	11	21	5	7	23	cell adhesion;stress response;other biological processes	non-structural extracellular;other membranes;other cell component	signal transduction activity or receptor binding	Pf13855	[GO:0001938]; GO:0001936; GO:0050679; GO:0050678; GO:0008284; GO:0042127; GO:0048522; GO:0050794; GO:0048518; GO:0050789; GO:0065007; GO:0008150 [GO:0005114]; GO:0005160; GO:0005126; GO:0005102; GO:0005515; GO:0005488; GO:0003674 [GO:0005615]; GO:0110165; GO:0005576; GO:0005575 [GO:0009617]; GO:0051707; GO:0043207; GO:0044419; GO:0009605; GO:0009607; GO:0008150; GO:0050896 [GO:0010718]; GO:001071…	116844	ENSG00000171236	WP5115
FALSE	Master Protein	High	P05186	Alkaline phosphatase, tissue-nonspecific isozyme OS=Homo sapiens OX=9606 GN=ALPL PE=1 SV=4	ALPL	A1A4E7; B2RMP8; B7Z387; B7Z4Y6; hsa:249; O75090; P05186; Q2TAI7; Q59EJ7; Q5BKZ5; Q5VTG5; Q6NZI8; Q8WU32; Q9UBK0	0	FALSE	13.826	7	3	3	3	3	524	57.3	6.67	71			46			4			3			2			1			2			1			other metabolic processes;developmental processes;other biological processes	non-structural extracellular;extracellular matrix;plasma membrane;other membranes;mitochondrion	other molecular function	Pf00245	[GO:0001501]; GO:0048731; GO:0048856; GO:0007275; GO:0032502; GO:0032501; GO:0008150 [GO:0001958]; GO:0036075; GO:0060350; GO:0001503; GO:0060349; GO:0032501; GO:0009887; GO:0048705; GO:0060348; GO:0008150; GO:0009653; GO:0048513; GO:0001501; GO:0032502; GO:0048856; GO:0048731; GO:0007275 [GO:0003006]; GO:0022414; GO:0032502; GO:0008150; GO:0000003 [GO:0004035]; GO:0016791; GO:0042578; GO:0016788…	249	ENSG00000162551	WP2324; WP2380; WP2813; WP3413; WP3971; WP4228; WP474; WP4747; WP4790; WP4808
FALSE	Master Protein	High	P20774	Mimecan OS=Homo sapiens OX=9606 GN=OGN PE=1 SV=1	OGN	hsa:4969; P20774; Q6FIB0; Q9UF90; Q9UNK5	0	FALSE	12.91	15	4	4	7	4	298	33.9	5.63		26		31	30	0		6		3	6	6		2		1	2	1		2		1	3	1	developmental processes;signal transduction;other biological processes	extracellular matrix;ER/Golgi;other cytoplasmic organelle	signal transduction activity or receptor binding	Pf13855	[GO:0005796]; GO:0070013; GO:0005794; GO:0043233; GO:0043229; GO:0043231; GO:0005737; GO:0012505; GO:0031974; GO:0043226; GO:0005622; GO:0043227; GO:0110165; GO:0005575 [GO:0008083]; GO:0048018; GO:0005102; GO:0030546; GO:0007165; GO:0005515; GO:0030545; GO:0140677; GO:0009987; GO:0050794; GO:0007154; GO:0023052; GO:0051716; GO:0005488; GO:0098772; GO:0008150; GO:0050789; GO:0050896; GO:0003674; …	4969	ENSG00000106809; ENSG00000291350
FALSE	Master Protein	High	P12109	Collagen alpha-1(VI) chain OS=Homo sapiens OX=9606 GN=COL6A1 PE=1 SV=3	COL6A1	hsa:1291; O00117; O00118; P12109; Q14040; Q14041; Q16258; Q7Z645; Q9BSA8	0	FALSE	86.889	16	12	12	36	12	1028	108.5	5.43	76	94	124	108	159	88	4	6	4	4	7	4	3	5	3	3	6	3	3	11	4	5	9	4	cell adhesion;developmental processes;other biological processes	non-structural extracellular;plasma membrane;other membranes;ER/Golgi;other cell component	extracellular structural activity;other molecular function	Pf00092, Pf01391	[GO:0005518]; GO:0044877; GO:0005488; GO:0003674 [GO:0005576]; GO:0110165; GO:0005575 [GO:0005589]; GO:0005581; GO:0098647; GO:0032991; GO:0099512; GO:0005575; GO:0099081; GO:0099080; GO:0110165 [GO:0005788]; GO:0070013; GO:0005783; GO:0043233; GO:0043229; GO:0043231; GO:0005737; GO:0012505; GO:0031974; GO:0043226; GO:0005622; GO:0043227; GO:0110165; GO:0005575 [GO:0007155]; GO:0009987; GO:000815…	1291	ENSG00000142156	WP2911; WP4172
FALSE	Master Protein	High	P07358	Complement component C8 beta chain OS=Homo sapiens OX=9606 GN=C8B PE=1 SV=4	C8B	A1L4K7; hsa:732; P07358	0	FALSE	185.795	39	17	20	157	17	591	66.9	8.07	431	478	711	268	538	643	9	7	24	9	8	24	5	4	8	5	5	8	15	29	35	10	28	40	stress response;other biological processes	non-structural extracellular;plasma membrane;other membranes	other molecular function	Pf00057, Pf00090, Pf01823, Pf21195	[GO:0005576]; GO:0110165; GO:0005575 [GO:0005579]; GO:0046930; GO:0098797; GO:0098796; GO:0005886; GO:0032991; GO:0016020; GO:0071944; GO:0005575; GO:0110165 [GO:0005615]; GO:0110165; GO:0005576; GO:0005575 [GO:0005886]; GO:0016020; GO:0071944; GO:0110165; GO:0005575 [GO:0006955]; GO:0002376; GO:0050896; GO:0008150 [GO:0006956]; GO:0002252; GO:0002253; GO:0006959; GO:0002376; GO:0050778; GO:00069…	732	ENSG00000021852	WP2328; WP5090; WP545
FALSE	Master Protein	High	P18428	Lipopolysaccharide-binding protein OS=Homo sapiens OX=9606 GN=LBP PE=1 SV=3	LBP	B2R938; hsa:3929; O43438; P18428; Q92672; Q9H403; Q9UD66	0	FALSE	62.726	24	7	9	38	7	481	53.4	6.7		0	434		15	541		2	24		2	24		1	7		1	7		1	16		1	20	stress response;transport;signal transduction;other biological processes	non-structural extracellular;other membranes;other cell component	signal transduction activity or receptor binding;other molecular function	Pf01273, Pf02886	[GO:0001530]; GO:0008289; GO:0097367; GO:0005488; GO:0003674 [GO:0002232]; GO:0002523; GO:0030595; GO:0050900; GO:0006954; GO:0060326; GO:0002376; GO:0016477; GO:0006952; GO:0006935; GO:0070887; GO:0008150; GO:0048870; GO:0006950; GO:0042330; GO:0042221; GO:0051716; GO:0009987; GO:0050896; GO:0040011; GO:0009605 [GO:0002281]; GO:0002366; GO:0042116; GO:0002275; GO:0002263; GO:0045321; GO:0002274;…	3929	ENSG00000129988	WP4136; WP4884; WP5115; WP75
FALSE	Master Protein	High	Q9BTY2	Plasma alpha-L-fucosidase OS=Homo sapiens OX=9606 GN=FUCA2 PE=1 SV=2	FUCA2	E9PEB6; hsa:2519; Q7Z6V1; Q7Z6Y2; Q8NBK4; Q9BTY2	0	FALSE	8.115	6	3	3	5	3	467	54	6.25	44	0		24	31		2	1		2	4		1	1		1	2		1	1		1	2		other metabolic processes;other biological processes	non-structural extracellular;ER/Golgi;other cytoplasmic organelle	other molecular function	Pf01120, Pf16757	[GO:0004560]; GO:0015928; GO:0004553; GO:0016798; GO:0016787; GO:0003824; GO:0003674 [GO:0005576]; GO:0110165; GO:0005575 [GO:0005615]; GO:0110165; GO:0005576; GO:0005575 [GO:0005764]; GO:0000323; GO:0005773; GO:0043231; GO:0005737; GO:0043227; GO:0043229; GO:0110165; GO:0005622; GO:0043226; GO:0005575 [GO:0005788]; GO:0070013; GO:0005783; GO:0043233; GO:0043229; GO:0043231; GO:0005737; GO:001250…	2519	ENSG00000001036
FALSE	Master Protein	High	A0A8V8TP45	MBL associated serine protease 2 OS=Homo sapiens OX=9606 GN=MASP2 PE=1 SV=1	MASP2	A0A8V8TP45	0	FALSE	30.88	14	7	7	23	7	651	71.7	5.57		106	0		167	0		5	5		8	2		3	2		4	1		8	2		12	1	protein metabolism;stress response;other biological processes	non-structural extracellular	other molecular function	Pf00084, Pf00089, Pf00431, Pf07645	[GO:0004252]; GO:0004175; GO:0008236; GO:0008233; GO:0017171; GO:0016787; GO:0140096; GO:0003824; GO:0003674 [GO:0005509]; GO:0046872; GO:0043169; GO:0043167; GO:0036094; GO:0005488; GO:0003674 [GO:0005576]; GO:0110165; GO:0005575 [GO:0006508]; GO:0019538; GO:0043170; GO:0044238; GO:1901564; GO:0071704; GO:0008152; GO:0006807; GO:0008150 [GO:0006958]; GO:0006956; GO:0002455; GO:0002252; GO:000225…		ENSG00000009724	WP5148
FALSE	Master Protein	High	P13727	Bone marrow proteoglycan OS=Homo sapiens OX=9606 GN=PRG2 PE=1 SV=2	PRG2	A6XMW0; B2R5I1; hsa:5553; P13727; P81448; Q14227; Q6ICT2	0	FALSE	8.076	10	2	2	3	2	222	25.2	6.76		35			30			6			10			1			2			1			2		stress response;other biological processes	non-structural extracellular;ER/Golgi;other cell component	other molecular function	Pf00059	[GO:0002215]; GO:0098542; GO:0006952; GO:0051707; GO:0006950; GO:0043207; GO:0044419; GO:0050896; GO:0009605; GO:0009607; GO:0008150 [GO:0005576]; GO:0110165; GO:0005575 [GO:0006955]; GO:0002376; GO:0050896; GO:0008150 [GO:0008201]; GO:0005539; GO:1901681; GO:0097367; GO:0005488; GO:0003674 [GO:0010936]; GO:0002719; GO:0010935; GO:0001818; GO:0002701; GO:0002718; GO:0001817; GO:0010629; GO:005124…	5553	ENSG00000186652
FALSE	Master Protein	High	B3KWK7	Insulin like growth factor binding protein 3 OS=Homo sapiens OX=9606 GN=IGFBP3 PE=1 SV=1	IGFBP3	B3KWK7	0	FALSE	25.23	17	3	4	19	3	194	21.8	9.44	82	52		147	67		13	4		13	4		2	1		2	1		5	2		7	5			non-structural extracellular	other molecular function	Pf00086	[GO:0005520]; GO:0019838; GO:0005515; GO:0005488; GO:0003674 [GO:0005576]; GO:0110165; GO:0005575		ENSG00000146674	WP4949
FALSE	Master Protein	High	Q92484	Acid sphingomyelinase-like phosphodiesterase 3a OS=Homo sapiens OX=9606 GN=SMPDL3A PE=1 SV=2	SMPDL3A	B7Z729; hsa:10924; Q8WV13; Q92484	0	FALSE	9.352	5	2	2	2	2	453	51.2	6.33		0			22			2			3			1			1			1			1		other metabolic processes	non-structural extracellular	other molecular function	Pf00149, Pf19272	[GO:0005615]; GO:0110165; GO:0005576; GO:0005575 [GO:0008081]; GO:0042578; GO:0016788; GO:0016787; GO:0003824; GO:0003674 [GO:0008270]; GO:0046914; GO:0046872; GO:0043169; GO:0043167; GO:0036094; GO:0005488; GO:0003674 [GO:0009143]; GO:0009141; GO:1901292; GO:0006753; GO:0034655; GO:0046434; GO:0006796; GO:0019637; GO:0055086; GO:0006139; GO:0019439; GO:0044270; GO:0046700; GO:1901361; GO:1901575…	10924	ENSG00000172594
FALSE	Master Protein	High	P20851	C4b-binding protein beta chain OS=Homo sapiens OX=9606 GN=C4BPB PE=1 SV=1	C4BPB	A5JYP8; D3DT81; hsa:725; P20851; Q5VVR0; Q9BS25	0	FALSE	22.672	18	4	7	25	4	252	28.3	5.14	83	143	0	225	78		4	8	6	9	4		1	2	1	2	1		5	6	1	9	4		stress response;other biological processes	non-structural extracellular;plasma membrane;other membranes		Pf00084	[GO:0005576]; GO:0110165; GO:0005575 [GO:0005615]; GO:0110165; GO:0005576; GO:0005575 [GO:0005886]; GO:0016020; GO:0071944; GO:0110165; GO:0005575 [GO:0006958]; GO:0006956; GO:0002455; GO:0002252; GO:0002253; GO:0006959; GO:0016064; GO:0002376; GO:0050778; GO:0006955; GO:0019724; GO:0008150; GO:0002684; GO:0048584; GO:0050776; GO:0050896; GO:0002449; GO:0002460; GO:0002682; GO:0048518; GO:0048583…	725	ENSG00000123843	WP5090
FALSE	Master Protein	High	P01034	Cystatin-C OS=Homo sapiens OX=9606 GN=CST3 PE=1 SV=1	CST3	B2R5J9; D3DW42; hsa:1471; P01034; Q6FGW9	0	FALSE	42.9	31	4	6	36	4	146	15.8	8.75	29	318		23	377		12	31		12	19		1	4		1	3		3	16		2	15		cell organization and biogenesis;stress response;other biological processes	non-structural extracellular;plasma membrane;other membranes;ER/Golgi;other cell component	enzyme regulator activity;other molecular function	Pf00031	[GO:0001540]; GO:0042277; GO:0033218; GO:0005488; GO:0003674 [GO:0002020]; GO:0019899; GO:0005515; GO:0005488; GO:0003674 [GO:0004866]; GO:0030414; GO:0061135; GO:0004857; GO:0061134; GO:0030234; GO:0140678; GO:0098772; GO:0003674 [GO:0004869]; GO:0004866; GO:0030414; GO:0061135; GO:0004857; GO:0061134; GO:0030234; GO:0140678; GO:0098772; GO:0003674 [GO:0005576]; GO:0110165; GO:0005575 [GO:000561…	1471	ENSG00000101439
FALSE	Master Protein	High	P02765	Alpha-2-HS-glycoprotein OS=Homo sapiens OX=9606 GN=AHSG PE=1 SV=2	AHSG	A8K9N6; B2R7G1; hsa:197; O14961; O14962; P02765; Q9P152	0	FALSE	200.957	46	10	11	356	8	367	39.3	5.72	1454	2186	296	1404	2729	372	8	17	29	8	17	29	4	4	4	4	4	4	52	86	32	51	89	46	stress response;transport;developmental processes;other biological processes	extracellular matrix;ER/Golgi;other cell component	enzyme regulator activity	Pf00031	[GO:0001501]; GO:0048731; GO:0048856; GO:0007275; GO:0032502; GO:0032501; GO:0008150 [GO:0001503]; GO:0032501; GO:0008150 [GO:0004866]; GO:0030414; GO:0061135; GO:0004857; GO:0061134; GO:0030234; GO:0140678; GO:0098772; GO:0003674 [GO:0004869]; GO:0004866; GO:0030414; GO:0061135; GO:0004857; GO:0061134; GO:0030234; GO:0140678; GO:0098772; GO:0003674 [GO:0005788]; GO:0070013; GO:0005783; GO:004323…	197	ENSG00000145192
FALSE	Master Protein	High	Q96IY4	Carboxypeptidase B2 OS=Homo sapiens OX=9606 GN=CPB2 PE=1 SV=2	CPB2	A8K464; hsa:1361; Q15114; Q5T9K1; Q5T9K2; Q96IY4; Q9P2Y6	0	FALSE	81.924	33	12	12	98	12	423	48.4	7.71	84	149	194	81	145	325	4	13	16	4	11	16	2	6	4	2	5	4	6	28	18	6	23	17	protein metabolism;other metabolic processes;stress response;developmental processes;other biological processes	non-structural extracellular	other molecular function	Pf00246, Pf02244	[GO:0003331]; GO:0003330; GO:1903055; GO:1903532; GO:1903053; GO:1903530; GO:0051130; GO:0048522; GO:0051047; GO:0051128; GO:0050794; GO:0051046; GO:0048518; GO:0051050; GO:0050789; GO:0051049; GO:0065007; GO:0032879; GO:0008150 [GO:0004181]; GO:0004180; GO:0008235; GO:0008238; GO:0008237; GO:0008233; GO:0016787; GO:0140096; GO:0003824; GO:0003674 [GO:0005576]; GO:0110165; GO:0005575 [GO:0005615]…	1361	ENSG00000080618	WP3896; WP558
FALSE	Master Protein	High	O14791	Apolipoprotein L1 OS=Homo sapiens OX=9606 GN=APOL1 PE=1 SV=5	APOL1	A5PLQ4; B4DU12; E9PF24; O14791; O60804; Q5R3P7; Q5R3P8; Q96AB8; Q96PM4; Q9BQ03	0	FALSE	68.295	29	10	11	64	10	398	43.9	5.81	250	334	0	281	439		16	8	6	16	8		6	3	1	6	3		12	17	1	12	22		protein metabolism;other metabolic processes;stress response;transport	non-structural extracellular;other membranes;ER/Golgi	transporter activity;other molecular function	Pf05461	[GO:0005254]; GO:0005253; GO:0015108; GO:0005216; GO:0008509; GO:0015103; GO:1902476; GO:0015075; GO:0015267; GO:0098656; GO:0015318; GO:0015698; GO:0006821; GO:0098661; GO:0022857; GO:0034220; GO:0022803; GO:0006820; GO:0006810; GO:0098660; GO:0005215; GO:0055085; GO:0006811; GO:0051234; GO:0003674; GO:0009987; GO:0051179; GO:0008150 [GO:0005576]; GO:0110165; GO:0005575 [GO:0005615]; GO:0110165;…	8542	ENSG00000100342	WP4758
FALSE	Master Protein	High	P02675	Fibrinogen beta chain OS=Homo sapiens OX=9606 GN=FGB PE=1 SV=2	FGB	A0JLR9; B2R7G3; hsa:2244; P02675; Q32Q65; Q3KPF2	0	FALSE	188.044	46	20	25	179	20	491	55.9	8.27	305	1002	232	459	1272	324	9	31	9	9	28	5	4	13	3	4	13	2	15	57	9	18	72	8	cell adhesion;cell organization and biogenesis;protein metabolism;other metabolic processes;stress response;other biological processes	non-structural extracellular;plasma membrane;other membranes;ER/Golgi;other cell component	signal transduction activity or receptor binding;other molecular function	Pf00147, Pf08702	[GO:0002250]; GO:0006955; GO:0002376; GO:0050896; GO:0008150 [GO:0005102]; GO:0005515; GO:0005488; GO:0003674 [GO:0005198]; GO:0003674 [GO:0005576]; GO:0110165; GO:0005575 [GO:0005577]; GO:0032991; GO:0005615; GO:0005575; GO:0110165; GO:0005576 [GO:0005615]; GO:0110165; GO:0005576; GO:0005575 [GO:0005783]; GO:0043231; GO:0005737; GO:0012505; GO:0043227; GO:0043229; GO:0110165; GO:0005622; GO:0043…	2244	ENSG00000171564	WP15; WP176; WP272; WP2806; WP3888; WP3896; WP4136; WP4927; WP5115; WP558
FALSE	Master Protein	High	A0A7I2V3M3	Cathepsin F OS=Homo sapiens OX=9606 GN=CTSF PE=1 SV=1	CTSF	A0A7I2V3M3	0	FALSE	7	4	2	2	3	2	479	52.7	8.35		32			46			2			4			1			2			1			2		protein metabolism	plasma membrane;other membranes;ER/Golgi;other cytoplasmic organelle;other cell component	other molecular function	Pf00112, Pf08246	[GO:0005764]; GO:0000323; GO:0005773; GO:0043231; GO:0005737; GO:0043227; GO:0043229; GO:0110165; GO:0005622; GO:0043226; GO:0005575 [GO:0005783]; GO:0043231; GO:0005737; GO:0012505; GO:0043227; GO:0043229; GO:0110165; GO:0005622; GO:0043226; GO:0005575 [GO:0005886]; GO:0016020; GO:0071944; GO:0110165; GO:0005575 [GO:0006508]; GO:0019538; GO:0043170; GO:0044238; GO:1901564; GO:0071704; GO:0008152…		ENSG00000174080
FALSE	Master Protein	High	Q9NTU7	Cerebellin-4 OS=Homo sapiens OX=9606 GN=CBLN4 PE=1 SV=1	CBLN4	A8K0S5; hsa:140689; Q9NTU7	0	FALSE	8.697	12	2	2	4	2	201	21.8	8.73		42	33		41	40		6	6		6	6		1	1		1	1		1	1		1	1	cell organization and biogenesis;transport;developmental processes	non-structural extracellular;other cell component		Pf00386	[GO:0005576]; GO:0110165; GO:0005575 [GO:0005615]; GO:0110165; GO:0005576; GO:0005575 [GO:0009306]; GO:0015031; GO:0032940; GO:0035592; GO:0045184; GO:0071702; GO:0071705; GO:0046903; GO:0140352; GO:0071692; GO:0008104; GO:0051234; GO:0006810; GO:0009987; GO:0070727; GO:0051179; GO:0008150; GO:0033036; GO:0051641 [GO:0045202]; GO:0030054; GO:0110165; GO:0005575 [GO:0098982]; GO:0045202; GO:003005…	140689	ENSG00000054803
FALSE	Master Protein	High	P14543	Nidogen-1 OS=Homo sapiens OX=9606 GN=NID1 PE=1 SV=3	NID1	hsa:4811; P14543; Q14942; Q59FL2; Q5TAF2; Q5TAF3; Q86XD7	0	FALSE	27.072	6	7	7	14	7	1247	136.3	5.29	47	0	57	47	24	51	3	1	2	3	1	1	3	1	2	3	1	1	5	1	2	3	1	2	cell adhesion;cell-cell signaling;cell organization and biogenesis;developmental processes;signal transduction;other biological processes	non-structural extracellular;extracellular matrix;other cell component	extracellular structural activity;other molecular function	Pf00058, Pf00086, Pf06119, Pf07474, Pf07645, Pf12662, Pf12947, Pf14670	[GO:0005201]; GO:0005198; GO:0003674 [GO:0005509]; GO:0046872; GO:0043169; GO:0043167; GO:0036094; GO:0005488; GO:0003674 [GO:0005518]; GO:0044877; GO:0005488; GO:0003674 [GO:0005576]; GO:0110165; GO:0005575 [GO:0005604]; GO:0062023; GO:0031012; GO:0030312; GO:0110165; GO:0071944; GO:0005575 [GO:0007160]; GO:0031589; GO:0007155; GO:0009987; GO:0008150 [GO:0010811]; GO:0010810; GO:0045785; GO:0030…	4811	ENSG00000116962
FALSE	Master Protein	High	A0A087WWD4	Neural cell adhesion molecule 1 OS=Homo sapiens OX=9606 GN=NCAM1 PE=1 SV=1	NCAM1	A0A087WWD4	0	FALSE	45.3	15	11	12	27	11	884	97.3	4.93	140	41		130	24	15	6	4		6	6	3	5	3		5	4	1	8	4		9	5	1	cell adhesion	plasma membrane;other membranes;cytosol		Pf00041, Pf07679, Pf13927	[GO:0005829]; GO:0110165; GO:0005737; GO:0005575; GO:0005622 [GO:0005886]; GO:0016020; GO:0071944; GO:0110165; GO:0005575 [GO:0007155]; GO:0009987; GO:0008150	4684	ENSG00000149294	WP2380; WP2406; WP3995; WP5143; WP5231
FALSE	Master Protein	High	Q15848	Adiponectin OS=Homo sapiens OX=9606 GN=ADIPOQ PE=1 SV=1	ADIPOQ	hsa:9370; Q15848; Q58EX9	0	FALSE	34.155	25	4	4	28	4	244	26.4	5.74	194		41	370		17	12		9	16		9	2		1	3		1	12		2	12		2	other metabolic processes;stress response;signal transduction;other biological processes	non-structural extracellular;ER/Golgi;other cell component	signal transduction activity or receptor binding;enzyme regulator activity;other molecular function	Pf00386, Pf01391	[GO:0001666]; GO:0006950; GO:0036293; GO:0050896; GO:0070482; GO:0008150; GO:0009628 [GO:0001934]; GO:0001932; GO:0031401; GO:0042327; GO:0031399; GO:0042325; GO:0051247; GO:0045937; GO:0051246; GO:0019220; GO:0010604; GO:0051173; GO:0010562; GO:0051171; GO:0060255; GO:0080090; GO:0051174; GO:0009893; GO:0031325; GO:0019222; GO:0031323; GO:0048518; GO:0048522; GO:0050789; GO:0050794; GO:0065007; …	9370	ENSG00000181092	WP1403; WP1584; WP236; WP2806; WP2895; WP3599; WP3934; WP3942; WP4396; WP4754; WP4970; WP5094; WP5406
FALSE	Master Protein	High	P06312	Immunoglobulin kappa variable 4-1 OS=Homo sapiens OX=9606 GN=IGKV4-1 PE=1 SV=1	IGKV4-1	P01625; P06312; P06313; P06314; P83593	0	FALSE	10.747	22	2	2	7	2	121	13.4	5.25	41	19		50	14		10	12		10	12		1	1		1	1		1	2		1	3		other biological processes	non-structural extracellular;plasma membrane;other membranes;other cell component	other molecular function	Pf07686	[GO:0002250]; GO:0006955; GO:0002376; GO:0050896; GO:0008150 [GO:0003823]; GO:0005488; GO:0003674 [GO:0005576]; GO:0110165; GO:0005575 [GO:0005615]; GO:0110165; GO:0005576; GO:0005575 [GO:0005886]; GO:0016020; GO:0071944; GO:0110165; GO:0005575 [GO:0006955]; GO:0002376; GO:0050896; GO:0008150 [GO:0019814]; GO:0032991; GO:0005575		ENSG00000211598
FALSE	Master Protein	High	A0A096LPE2	SAA2-SAA4 readthrough OS=Homo sapiens OX=9606 GN=SAA2-SAA4 PE=3 SV=1	SAA2-SAA4	A0A096LPE2; hsa:100528017	0	FALSE	54.598	30	6	8	62	6	208	23.3	8.98	365	149		323	221		23	7		23	7		5	1		5	1		18	9		21	14		stress response	non-structural extracellular		Pf00277	[GO:0006953]; GO:0002526; GO:0006954; GO:0006952; GO:0006950; GO:0050896; GO:0008150 [GO:0034364]; GO:0034358; GO:1990777; GO:0005615; GO:0032994; GO:0110165; GO:0005576; GO:0032991; GO:0005575	100528017	ENSG00000255071
FALSE	Master Protein	High	O75636	Ficolin-3 OS=Homo sapiens OX=9606 GN=FCN3 PE=1 SV=2	FCN3	hsa:8547; O75636; Q6IBJ5; Q8WW86	0	FALSE	59.242	32	8	8	75	8	299	32.9	6.67	44	581	0	115	728		6	16	10	6	16		2	5	1	2	5		2	33	2	4	34		protein metabolism;stress response;transport;signal transduction;other biological processes	non-structural extracellular;extracellular matrix;plasma membrane;other membranes;other cell component	signal transduction activity or receptor binding;other molecular function	Pf00147	[GO:0001867]; GO:0006956; GO:0045087; GO:0002252; GO:0002253; GO:0006959; GO:0006955; GO:0140546; GO:0002376; GO:0050778; GO:0050896; GO:0098542; GO:0008150; GO:0002684; GO:0048584; GO:0050776; GO:0006952; GO:0051707; GO:0002682; GO:0048518; GO:0048583; GO:0006950; GO:0043207; GO:0044419; GO:0050789; GO:0009605; GO:0009607; GO:0065007 [GO:0002752]; GO:0002220; GO:0002221; GO:0002429; GO:0002758; …	8547	ENSG00000142748	WP5090
FALSE	Master Protein	High	P12259	Coagulation factor V OS=Homo sapiens OX=9606 GN=F5 PE=1 SV=4	F5	A8K6E8; hsa:2153; P12259; Q14285; Q2EHR5; Q5R346; Q5R347; Q6UPU6; Q8WWQ6	0	FALSE	76.637	9	17	18	32	17	2224	251.5	6.05	88	86	107	59	111	84	1	3	3	1	3	3	3	5	6	3	5	6	4	6	6	4	6	6	stress response;other biological processes	non-structural extracellular;plasma membrane;other membranes;ER/Golgi;other cell component	other molecular function	Pf00754, Pf07732	[GO:0005507]; GO:0046914; GO:0046872; GO:0043169; GO:0043167; GO:0036094; GO:0005488; GO:0003674 [GO:0005576]; GO:0110165; GO:0005575 [GO:0005615]; GO:0110165; GO:0005576; GO:0005575 [GO:0005788]; GO:0070013; GO:0005783; GO:0043233; GO:0043229; GO:0043231; GO:0005737; GO:0012505; GO:0031974; GO:0043226; GO:0005622; GO:0043227; GO:0110165; GO:0005575 [GO:0005886]; GO:0016020; GO:0071944; GO:011016…	2153	ENSG00000198734	WP272; WP3896; WP558
FALSE	Master Protein	High	Q6P179	Endoplasmic reticulum aminopeptidase 2 OS=Homo sapiens OX=9606 GN=ERAP2 PE=1 SV=2	ERAP2	hsa:64167; Q6P179; Q7Z5K1; Q8TD32; Q8WVJ4; Q9HBX2	0	FALSE	25.199	7	6	6	7	6	960	110.4	6.71	21	53			90	0	1	2			3	2	1	2			3	1	1	2			3	1	protein metabolism;other metabolic processes;other biological processes	other membranes;ER/Golgi;other cell component	other molecular function	Pf01433, Pf11838, Pf17900	[GO:0002250]; GO:0006955; GO:0002376; GO:0050896; GO:0008150 [GO:0002474]; GO:0048002; GO:0019882; GO:0002376; GO:0008150 [GO:0004175]; GO:0008233; GO:0016787; GO:0140096; GO:0003824; GO:0003674 [GO:0004177]; GO:0008238; GO:0008233; GO:0016787; GO:0140096; GO:0003824; GO:0003674 [GO:0005737]; GO:0110165; GO:0005622; GO:0005575 [GO:0005788]; GO:0070013; GO:0005783; GO:0043233; GO:0043229; GO:00432…	64167	ENSG00000164308
FALSE	Master Protein	High	Q99784	Noelin OS=Homo sapiens OX=9606 GN=OLFM1 PE=1 SV=4	OLFM1	hsa:10439; Q53XZ8; Q6IMJ4; Q6IMJ5; Q8N8R0; Q969S7; Q99452; Q99784	0	FALSE	36.427	13	5	6	20	5	485	55.3	6.95	0	108	48		118	80	2	5	3		5	6	1	2	1		2	2	1	7	2		5	5	cell organization and biogenesis;developmental processes;signal transduction;other biological processes	non-structural extracellular;ER/Golgi;other cell component		Pf02191, Pf12308	[GO:0003190]; GO:0003188; GO:0003181; GO:0048646; GO:0003179; GO:0003171; GO:0032502; GO:0009653; GO:0003170; GO:0008150; GO:0048856; GO:0007507; GO:0048513; GO:0072359; GO:0048731; GO:0007275; GO:0032501 [GO:0005615]; GO:0110165; GO:0005576; GO:0005575 [GO:0005783]; GO:0043231; GO:0005737; GO:0012505; GO:0043227; GO:0043229; GO:0110165; GO:0005622; GO:0043226; GO:0005575 [GO:0007165]; GO:0009987…	10439	ENSG00000130558
FALSE	Master Protein	High	P80108	Phosphatidylinositol-glycan-specific phospholipase D OS=Homo sapiens OX=9606 GN=GPLD1 PE=1 SV=3	GPLD1	hsa:2822; P80108; Q15127; Q15128; Q2M2F2; Q5T3Y0; Q7Z6T8; Q8TCV0; Q8WW82; Q96ID6; Q9H167; Q9H4M1; Q9UJC9	0	FALSE	119.109	28	19	22	93	19	840	92.3	6.37	66	508	92	101	725	74	3	15	8	5	15	8	3	11	4	4	11	4	6	28	9	10	34	6	other metabolic processes;transport;developmental processes;signal transduction;other biological processes	non-structural extracellular;extracellular matrix;other cell component	other molecular function	Pf00882, Pf01839	[GO:0001503]; GO:0032501; GO:0008150 [GO:0002042]; GO:0043534; GO:0002040; GO:0043542; GO:0001525; GO:0010631; GO:0048646; GO:0048514; GO:0001667; GO:0090132; GO:0032502; GO:0009653; GO:0035239; GO:0001568; GO:0016477; GO:0090130; GO:0008150; GO:0048856; GO:0035295; GO:0001944; GO:0048870; GO:0032501; GO:0007275; GO:0048731; GO:0072359; GO:0009987 [GO:0002062]; GO:0030154; GO:0051216; GO:0048869;…	2822	ENSG00000112293
FALSE	Master Protein	High	A0A0U1RQV3	EGF containing fibulin extracellular matrix protein 1 (Fragment) OS=Homo sapiens OX=9606 GN=EFEMP1 PE=1 SV=1	EFEMP1	A0A0U1RQV3	0	FALSE	13.766	15	3	3	14	3	280	31.7	6.62		113	0		95	0		7	8		7	8		2	1		2	1		7	1		5	1			other molecular function	Pf07645	[GO:0005509]; GO:0046872; GO:0043169; GO:0043167; GO:0036094; GO:0005488; GO:0003674		ENSG00000115380
FALSE	Master Protein	High	P07360	Complement component C8 gamma chain OS=Homo sapiens OX=9606 GN=C8G PE=1 SV=3	C8G	hsa:733; P07360; Q14CT8; Q14CU0; Q5SQ07	0	FALSE	92.557	46	6	7	73	6	202	22.3	8.31	82	261	353	87	329	382	6	16	24	6	16	24	1	2	3	1	2	3	7	12	15	7	13	19	stress response;other biological processes	non-structural extracellular;plasma membrane;other membranes	other molecular function	Pf00061	[GO:0001848]; GO:0005515; GO:0005488; GO:0003674 [GO:0005576]; GO:0110165; GO:0005575 [GO:0005579]; GO:0046930; GO:0098797; GO:0098796; GO:0005886; GO:0032991; GO:0016020; GO:0071944; GO:0005575; GO:0110165 [GO:0005886]; GO:0016020; GO:0071944; GO:0110165; GO:0005575 [GO:0006957]; GO:0006956; GO:0045087; GO:0002252; GO:0002253; GO:0006959; GO:0006955; GO:0140546; GO:0002376; GO:0050778; GO:005089…	733	ENSG00000176919	WP3896; WP5090; WP545; WP558
FALSE	Master Protein	High	Q08380	Galectin-3-binding protein OS=Homo sapiens OX=9606 GN=LGALS3BP PE=1 SV=1	LGALS3BP	hsa:3959; Q08380; Q7M4S0; Q9UCH8; Q9UCH9; Q9UCI0	0	FALSE	100.737	28	15	15	93	15	585	65.3	5.27	209	440	397	364	498	422	7	8	11	7	10	11	4	5	4	5	6	4	9	19	14	16	20	15	cell adhesion;stress response;transport;signal transduction	non-structural extracellular;other membranes;other cell component	other molecular function	Pf00530, Pf07707	[GO:0005044]; GO:0038024; GO:0003674; GO:0006897; GO:0016192; GO:0098657; GO:0006810; GO:0009987; GO:0051234; GO:0008150; GO:0051179 [GO:0005615]; GO:0110165; GO:0005576; GO:0005575 [GO:0006968]; GO:0006952; GO:0006950; GO:0050896; GO:0008150 [GO:0007155]; GO:0009987; GO:0008150 [GO:0007165]; GO:0009987; GO:0050794; GO:0007154; GO:0023052; GO:0051716; GO:0008150; GO:0050789; GO:0050896; GO:006500…	3959	ENSG00000108679	WP5115; WP5348
FALSE	Master Protein	High	A0A140TA33	Tenascin-X OS=Homo sapiens OX=9606 GN=TNXB PE=1 SV=1	TNXB	A0A140TA33	0	FALSE	148.763	11	25	27	86	25	4242	458	5.17	56	438	37	81	660	0	1	8	1	2	8	1	3	19	2	5	18	2	3	33	2	6	38	4				Pf00041, Pf00147, Pf07974, Pf18720			ENSG00000231608
FALSE	Master Protein	High	B4E3Q4	adenosine deaminase OS=Homo sapiens OX=9606 GN=ADA2 PE=1 SV=1	ADA2	B4E3Q4	0	FALSE	41.94	21	10	10	19	10	469	54.3	8.15	49	52	20	46	106	17	4	8	2	4	8	7	2	4	1	2	4	3	2	5	1	2	6	3	other metabolic processes	non-structural extracellular	other molecular function	Pf00962, Pf08451	[GO:0004000]; GO:0016814; GO:0019239; GO:0016810; GO:0016787; GO:0003824; GO:0003674 [GO:0005615]; GO:0110165; GO:0005576; GO:0005575 [GO:0006154]; GO:0046085; GO:0046130; GO:0046128; GO:0006152; GO:0042454; GO:0009119; GO:0042278; GO:0009164; GO:0072523; GO:0009116; GO:0072521; GO:0034656; GO:1901565; GO:1901658; GO:0019439; GO:0044270; GO:0046700; GO:1901361; GO:0055086; GO:1901564; GO:1901657;…	51816	ENSG00000093072
FALSE	Master Protein	High	O75882	Attractin OS=Homo sapiens OX=9606 GN=ATRN PE=1 SV=2	ATRN	A8KAE5; hsa:8455; O60295; O75882; O95414; Q3MIT3; Q5TDA2; Q5TDA4; Q5VYW3; Q9NTQ3; Q9NTQ4; Q9NU01; Q9NZ57; Q9NZ58; Q9UC75; Q9UDF5	0	FALSE	120.662	12	15	19	107	15	1429	158.4	7.31	304	689	342	285	727	291	3	5	3	4	5	3	5	6	4	6	6	4	13	24	11	11	32	16	stress response;developmental processes;other biological processes	plasma membrane;other membranes;ER/Golgi	other molecular function	Pf00431, Pf01344, Pf01437, Pf13964	[GO:0005794]; GO:0043231; GO:0005737; GO:0012505; GO:0043227; GO:0043229; GO:0110165; GO:0005622; GO:0043226; GO:0005575 [GO:0005886]; GO:0016020; GO:0071944; GO:0110165; GO:0005575 [GO:0006954]; GO:0006952; GO:0006950; GO:0050896; GO:0008150 [GO:0021549]; GO:0048856; GO:0022037; GO:0032502; GO:0030902; GO:0008150; GO:0007420; GO:0048513; GO:0007417; GO:0060322; GO:0048731; GO:0007399; GO:0007275…	8455	ENSG00000088812
FALSE	Master Protein	High	P05362	Intercellular adhesion molecule 1 OS=Homo sapiens OX=9606 GN=ICAM1 PE=1 SV=2	ICAM1	B2R6M3; hsa:3383; P05362; Q5NKV7; Q96B50	0	FALSE	19.832	13	5	5	11	5	532	57.8	7.99		17	42		59	72		6	5		6	5		2	2		2	2		2	2		4	3	cell adhesion;other biological processes	non-structural extracellular;plasma membrane;other membranes	signal transduction activity or receptor binding;other molecular function	Pf03921, Pf13895, Pf21146	[GO:0001618]; GO:0140272; GO:0046718; GO:0005515; GO:0044409; GO:0019058; GO:0005488; GO:0051701; GO:0016032; GO:0003674; GO:0044403; GO:0008150; GO:0044419 [GO:0001772]; GO:0110165; GO:0005886; GO:0005575; GO:0016020; GO:0071944 [GO:0001910]; GO:0002703; GO:0031341; GO:0002697; GO:0050794; GO:0002682; GO:0050789; GO:0065007; GO:0008150 [GO:0002291]; GO:0002286; GO:0002285; GO:0042110; GO:0002366…	3383	ENSG00000090339	WP15; WP1533; WP176; WP2018; WP2332; WP2431; WP2806; WP2865; WP3617; WP3888; WP4329; WP4462; WP4493; WP4747; WP4754; WP4874; WP4963; WP5094; WP5158; WP5258; WP5347; WP619
FALSE	Master Protein	High	P55103	Inhibin beta C chain OS=Homo sapiens OX=9606 GN=INHBC PE=2 SV=1	INHBC	A1L3Y2; hsa:3626; P55103	0	FALSE	4.281	5	2	2	4	2	352	38.2	7.11		0	0		18	27		3	2		3	2		1	1		1	1		1	1		1	1	signal transduction	non-structural extracellular	signal transduction activity or receptor binding	Pf00019	[GO:0005125]; GO:0048018; GO:0005102; GO:0030546; GO:0007165; GO:0005515; GO:0030545; GO:0140677; GO:0009987; GO:0050794; GO:0007154; GO:0023052; GO:0051716; GO:0005488; GO:0098772; GO:0008150; GO:0050789; GO:0050896; GO:0003674; GO:0065007 [GO:0005160]; GO:0005126; GO:0005102; GO:0005515; GO:0005488; GO:0003674 [GO:0005179]; GO:0048018; GO:0005102; GO:0030546; GO:0007165; GO:0005515; GO:0030545;…	3626	ENSG00000175189
FALSE	Master Protein	High	Q9Y5Y7	Lymphatic vessel endothelial hyaluronic acid receptor 1 OS=Homo sapiens OX=9606 GN=LYVE1 PE=1 SV=2	LYVE1	hsa:10894; Q8TC18; Q9UNF4; Q9Y5Y7	0	FALSE	7.806	9	3	3	9	3	322	35.2	8.28	14	65		48	77		3	6		3	6		1	2		1	2		1	3		1	4		cell adhesion;other metabolic processes;stress response;transport;other biological processes	plasma membrane;other membranes	other molecular function	Pf00193	[GO:0002693]; GO:0002687; GO:0002691; GO:0002684; GO:0002685; GO:0030335; GO:0002682; GO:0048518; GO:0030334; GO:2000147; GO:0050789; GO:2000145; GO:0040017; GO:0048522; GO:0065007; GO:0040012; GO:0050794; GO:0008150 [GO:0004888]; GO:0038023; GO:0060089; GO:0003674 [GO:0005540]; GO:0005539; GO:0097367; GO:0005488; GO:0003674 [GO:0005886]; GO:0016020; GO:0071944; GO:0110165; GO:0005575 [GO:0006898…	10894	ENSG00000133800
FALSE	Master Protein	High	P13796	Plastin-2 OS=Homo sapiens OX=9606 GN=LCP1 PE=1 SV=6	LCP1	B2R613; B4DUA0; hsa:3936; P13796; Q5TBN4	0	FALSE	77.593	27	13	14	42	13	627	70.2	5.43	18	87	103	61	88	174	2	7	12	3	10	15	1	4	6	2	5	7	1	8	9	2	9	13	cell organization and biogenesis;signal transduction;other biological processes	plasma membrane;other membranes;cytosol;cytoskeleton;other cell component	signal transduction activity or receptor binding;cytoskeletal activity;other molecular function	Pf00036, Pf00307	[GO:0001726]; GO:0120025; GO:0031252; GO:0042995; GO:0110165; GO:0005575 [GO:0001891]; GO:0110165; GO:0005886; GO:0005575; GO:0016020; GO:0071944 [GO:0002102]; GO:0043232; GO:0015629; GO:0043228; GO:0043229; GO:0005856; GO:0043226; GO:0005622; GO:0110165; GO:0005575 [GO:0002286]; GO:0002285; GO:0042110; GO:0002366; GO:0046649; GO:0002263; GO:0045321; GO:0001775; GO:0002252; GO:0006955; GO:0002376…	3936	ENSG00000136167
FALSE	Master Protein	High	A0A9H3ZR93	Immunoglobulin heavy constant gamma 3 (G3m marker) (Fragment) OS=Homo sapiens OX=9606 GN=IGHG3 PE=1 SV=1	IGHG3	A0A9H3ZR93	0	FALSE	79.588	37	9	9	115	4	377	41.3	7.9	47	824	141	100	863	148	11	16	10	11	16	4	2	5	2	2	5	1	4	48	6	3	48	6							ENSG00000211897
FALSE	Master Protein	High	Q16853	Membrane primary amine oxidase OS=Homo sapiens OX=9606 GN=AOC3 PE=1 SV=3	AOC3	B2RCI5; hsa:8639; K7ESB3; L0L8N9; Q16853; Q45F94	0	FALSE	26.593	10	7	8	17	7	763	84.6	6.52	125	54	0	136	14	0	5	2	2	6	1	1	4	2	1	5	1	1	4	3	2	6	1	1	cell adhesion;other metabolic processes;stress response;other biological processes	plasma membrane;other membranes;ER/Golgi;other cytoplasmic organelle;other cell component	other molecular function	Pf01179, Pf02727, Pf02728	[GO:0005507]; GO:0046914; GO:0046872; GO:0043169; GO:0043167; GO:0036094; GO:0005488; GO:0003674 [GO:0005509]; GO:0046872; GO:0043169; GO:0043167; GO:0036094; GO:0005488; GO:0003674 [GO:0005737]; GO:0110165; GO:0005622; GO:0005575 [GO:0005769]; GO:0005768; GO:0031410; GO:0012505; GO:0097708; GO:0005737; GO:0110165; GO:0031982; GO:0043231; GO:0005622; GO:0005575; GO:0043227; GO:0043229; GO:0043226…	8639	ENSG00000131471	WP3925
FALSE	Master Protein	High	P35443	Thrombospondin-4 OS=Homo sapiens OX=9606 GN=THBS4 PE=1 SV=2	THBS4	B2R909; hsa:7060; P35443; Q86TG2	0	FALSE	69.743	14	9	9	39	7	961	105.8	4.68	93	132	123	105	196	82	4	5	5	4	5	2	3	4	2	3	4	1	5	11	5	4	11	3	cell adhesion;stress response;signal transduction;other biological processes	non-structural extracellular;extracellular matrix;cytosol;ER/Golgi	signal transduction activity or receptor binding;other molecular function	Pf00008, Pf02412, Pf05735, Pf11598	[GO:0001938]; GO:0001936; GO:0050679; GO:0050678; GO:0008284; GO:0042127; GO:0048522; GO:0050794; GO:0048518; GO:0050789; GO:0065007; GO:0008150 [GO:0005178]; GO:0005102; GO:0044877; GO:0050839; GO:0005515; GO:0005488; GO:0003674 [GO:0005509]; GO:0046872; GO:0043169; GO:0043167; GO:0036094; GO:0005488; GO:0003674 [GO:0005576]; GO:0110165; GO:0005575 [GO:0005604]; GO:0062023; GO:0031012; GO:003031…	7060	ENSG00000113296	WP306; WP3932; WP4172
FALSE	Master Protein	High	P01871	Immunoglobulin heavy constant mu OS=Homo sapiens OX=9606 GN=IGHM PE=1 SV=5	IGHM	A0A075B6N9; A0A0G2JQL4; P01871; P04220; P20769	0	FALSE	130.696	35	14	16	153	14	474	51.9	6.15	391	529	222	471	681	280	13	20	6	13	20	6	5	8	2	5	8	2	20	37	18	23	36	19	stress response;signal transduction;other biological processes	non-structural extracellular;plasma membrane;other membranes;other cell component	other molecular function	Pf07654	[GO:0002250]; GO:0006955; GO:0002376; GO:0050896; GO:0008150 [GO:0002331]; GO:0010468; GO:0002329; GO:0010556; GO:0002327; GO:0031326; GO:0060255; GO:0030183; GO:0009889; GO:0031323; GO:0019222; GO:0030098; GO:0042113; GO:0050794; GO:0050789; GO:0046649; GO:1903131; GO:0065007; GO:0045321; GO:0002521; GO:0008150; GO:0001775; GO:0002376; GO:0030154; GO:0030097; GO:0009987; GO:0032501; GO:0048869; …		ENSG00000211899; ENSG00000282657
FALSE	Master Protein	High	P04275	von Willebrand factor OS=Homo sapiens OX=9606 GN=VWF PE=1 SV=4	VWF	hsa:7450; P04275; Q8TCE8; Q99806	0	FALSE	86.468	8	18	18	31	18	2813	309.1	5.48	72	88	44	142	154	80	1	2	2	2	2	2	3	4	4	6	5	4	4	4	4	7	6	6	cell adhesion;stress response;other biological processes	non-structural extracellular;extracellular matrix;ER/Golgi;other cell component	signal transduction activity or receptor binding;other molecular function	Pf00092, Pf00093, Pf00094, Pf01826, Pf08742, Pf16164	[GO:0002020]; GO:0019899; GO:0005515; GO:0005488; GO:0003674 [GO:0005178]; GO:0005102; GO:0044877; GO:0050839; GO:0005515; GO:0005488; GO:0003674 [GO:0005518]; GO:0044877; GO:0005488; GO:0003674 [GO:0005576]; GO:0110165; GO:0005575 [GO:0005615]; GO:0110165; GO:0005576; GO:0005575 [GO:0005783]; GO:0043231; GO:0005737; GO:0012505; GO:0043227; GO:0043229; GO:0110165; GO:0005622; GO:0043226; GO:00055…	7450	ENSG00000110799	WP272; WP306; WP3896; WP3932; WP4172; WP4657; WP558
FALSE	Master Protein	High	J3QSU6	Tenascin C OS=Homo sapiens OX=9606 GN=TNC PE=1 SV=1	TNC	J3QSU6	0	FALSE	116.968	16	25	25	55	25	2019	220.7	4.93	206	178	33	196	277	44	4	5	3	5	4	5	8	8	4	9	7	6	10	12	4	12	11	6				Pf00041, Pf00147, Pf07974, Pf18720		3371	ENSG00000041982	WP306; WP366; WP3678; WP3859; WP3932; WP4172; WP5094; WP5236; WP5417
FALSE	Master Protein	High	P11226	Mannose-binding protein C OS=Homo sapiens OX=9606 GN=MBL2 PE=1 SV=2	MBL2	hsa:4153; P11226; Q4VB12; Q4VB13; Q4VB14; Q5SQS3; Q86SI4; Q96KE4; Q96TF7; Q96TF8; Q96TF9	0	FALSE	46.573	32	7	9	44	7	248	26.1	5.49	108	321	61	213	500	97	12	15	5	12	15	5	3	3	1	3	3	1	8	8	1	8	15	4	protein metabolism;stress response;signal transduction;other biological processes	non-structural extracellular;plasma membrane;other membranes;other cytoplasmic organelle;other cell component	signal transduction activity or receptor binding;other molecular function	Pf00059, Pf01391	[GO:0001867]; GO:0006956; GO:0045087; GO:0002252; GO:0002253; GO:0006959; GO:0006955; GO:0140546; GO:0002376; GO:0050778; GO:0050896; GO:0098542; GO:0008150; GO:0002684; GO:0048584; GO:0050776; GO:0006952; GO:0051707; GO:0002682; GO:0048518; GO:0048583; GO:0006950; GO:0043207; GO:0044419; GO:0050789; GO:0009605; GO:0009607; GO:0065007 [GO:0002752]; GO:0002220; GO:0002221; GO:0002429; GO:0002758; …	4153	ENSG00000165471	WP2806; WP4217; WP5090
FALSE	Master Protein	High	A0A0C4DH38	Immunoglobulin heavy variable 5-51 OS=Homo sapiens OX=9606 GN=IGHV5-51 PE=3 SV=1	IGHV5-51	A0A0C4DH38; A0A0G2JP91	0	FALSE	12.172	25	2	2	7	2	117	12.7	8.27			81			146			25			25			2			2			3			4	other biological processes	non-structural extracellular;plasma membrane;other membranes;other cell component	other molecular function	Pf07686	[GO:0003823]; GO:0005488; GO:0003674 [GO:0005576]; GO:0110165; GO:0005575 [GO:0005886]; GO:0016020; GO:0071944; GO:0110165; GO:0005575 [GO:0016064]; GO:0019724; GO:0002449; GO:0002460; GO:0002443; GO:0002250; GO:0002252; GO:0006955; GO:0002376; GO:0050896; GO:0008150 [GO:0019814]; GO:0032991; GO:0005575		ENSG00000211966; ENSG00000277574
FALSE	Master Protein	High	P17301	Integrin alpha-2 OS=Homo sapiens OX=9606 GN=ITGA2 PE=1 SV=2	ITGA2	hsa:3673; P17301; Q14595	0	FALSE	24.9	6	7	7	10	7	1181	129.2	5.25	23	28	22	58	0		2	4	1	1	2		2	4	1	1	2		2	4	1	1	2		cell adhesion;cell organization and biogenesis;stress response;developmental processes;signal transduction;other biological processes	plasma membrane;other membranes;other cell component	signal transduction activity or receptor binding;other molecular function	Pf00092, Pf01839, Pf20805, Pf20806	[GO:0001540]; GO:0042277; GO:0033218; GO:0005488; GO:0003674 [GO:0001618]; GO:0140272; GO:0046718; GO:0005515; GO:0044409; GO:0019058; GO:0005488; GO:0051701; GO:0016032; GO:0003674; GO:0044403; GO:0008150; GO:0044419 [GO:0001666]; GO:0006950; GO:0036293; GO:0050896; GO:0070482; GO:0008150; GO:0009628 [GO:0002687]; GO:0002684; GO:0002685; GO:0030335; GO:0002682; GO:0048518; GO:0030334; GO:2000147…	3673	ENSG00000164171	WP185; WP2118; WP2332; WP2806; WP306; WP366; WP3932; WP4172; WP4217; WP4658; WP5087
FALSE	Master Protein	High	P23142	Fibulin-1 OS=Homo sapiens OX=9606 GN=FBLN1 PE=1 SV=4	FBLN1	B0QY42; B1AHL4; hsa:2192; P23142; P23143; P23144; P37888; Q5TIC4; Q8TBH8; Q9HBQ5; Q9UC21; Q9UGR4; Q9UH41	0	FALSE	132.622	22	13	17	131	6	703	77.2	5.22	210	704	165	292	934	177	6	11	10	8	11	10	4	6	3	5	6	3	13	34	14	15	46	9	cell organization and biogenesis;protein metabolism;other metabolic processes;stress response;developmental processes;other biological processes	non-structural extracellular;extracellular matrix	signal transduction activity or receptor binding;enzyme regulator activity;extracellular structural activity;other molecular function	Pf01821, Pf07645, Pf12662	[GO:0001933]; GO:0001932; GO:0031400; GO:0042326; GO:0031399; GO:0042325; GO:0051248; GO:0045936; GO:0051246; GO:0019220; GO:0010605; GO:0051172; GO:0010563; GO:0051171; GO:0060255; GO:0080090; GO:0051174; GO:0009892; GO:0031324; GO:0019222; GO:0031323; GO:0048519; GO:0048523; GO:0050789; GO:0050794; GO:0065007; GO:0008150 [GO:0001968]; GO:0005515; GO:0005488; GO:0003674 [GO:0005178]; GO:0005102;…	2192	ENSG00000077942
FALSE	Master Protein	High	P01023	Alpha-2-macroglobulin OS=Homo sapiens OX=9606 GN=A2M PE=1 SV=3	A2M	hsa:2; P01023; Q13677; Q59F47; Q5QTS0; Q68DN2; Q6PIY3; Q6PN97	0	FALSE	576.271	44	50	60	662	44	1474	163.2	6.46	1262	3266	1331	1485	3721	1766	11	19	19	11	17	19	16	21	16	16	19	17	90	146	77	90	165	94	stress response;developmental processes;other biological processes	non-structural extracellular;other cell component	signal transduction activity or receptor binding;enzyme regulator activity;other molecular function	Pf00207, Pf01835, Pf07677, Pf07678, Pf07703, Pf17789, Pf17791	[GO:0001553]; GO:0022602; GO:0008585; GO:0022414; GO:0048511; GO:0042698; GO:0008406; GO:0046545; GO:0008150; GO:0000003; GO:0048609; GO:0048513; GO:0048608; GO:0045137; GO:0046660; GO:0032504; GO:0048856; GO:0003006; GO:0061458; GO:0007275; GO:0007548; GO:0032501; GO:0032502; GO:0048731 [GO:0001869]; GO:0001868; GO:0045824; GO:0045916; GO:0030449; GO:0045088; GO:0002832; GO:0031348; GO:0032102; …	2	ENSG00000175899	WP2806; WP3896; WP558
FALSE	Master Protein	High	Q9UHG3	Prenylcysteine oxidase 1 OS=Homo sapiens OX=9606 GN=PCYOX1 PE=1 SV=3	PCYOX1	B2RB14; B7Z9P8; hsa:51449; O94982; Q8N4N5; Q96QM8; Q9UHG3	0	FALSE	57.148	26	11	14	46	11	505	56.6	6.18	67	44	181	62	42	163	4	11	10	4	11	10	2	5	4	2	5	4	9	12	5	6	8	6	protein metabolism;other metabolic processes	non-structural extracellular;other cytoplasmic organelle	other molecular function	Pf07156, Pf13450	[GO:0001735]; GO:0016670; GO:0016667; GO:0016491; GO:0003824; GO:0003674 [GO:0005764]; GO:0000323; GO:0005773; GO:0043231; GO:0005737; GO:0043227; GO:0043229; GO:0110165; GO:0005622; GO:0043226; GO:0005575 [GO:0030327]; GO:0019941; GO:0043632; GO:0051603; GO:0009057; GO:0006508; GO:0030163; GO:0043170; GO:1901575; GO:0019538; GO:1901565; GO:0071704; GO:0009056; GO:0044238; GO:1901564; GO:0008152;…	51449	ENSG00000116005
FALSE	Master Protein	High	Q9H8L6	Multimerin-2 OS=Homo sapiens OX=9606 GN=MMRN2 PE=1 SV=2	MMRN2	hsa:79812; Q504V7; Q6P2N2; Q9H8L6	0	FALSE	5.661	2	2	2	4	2	949	104.3	5.86		0	22		34			1	1		1			1	1		1			1	1		2		cell adhesion;developmental processes;other biological processes	non-structural extracellular;extracellular matrix		Pf00386, Pf07546	[GO:0002042]; GO:0043534; GO:0002040; GO:0043542; GO:0001525; GO:0010631; GO:0048646; GO:0048514; GO:0001667; GO:0090132; GO:0032502; GO:0009653; GO:0035239; GO:0001568; GO:0016477; GO:0090130; GO:0008150; GO:0048856; GO:0035295; GO:0001944; GO:0048870; GO:0032501; GO:0007275; GO:0048731; GO:0072359; GO:0009987 [GO:0005604]; GO:0062023; GO:0031012; GO:0030312; GO:0110165; GO:0071944; GO:0005575 […	79812	ENSG00000173269	WP3888; WP5402
FALSE	Master Protein	High	O00533	Neural cell adhesion molecule L1-like protein OS=Homo sapiens OX=9606 GN=CHL1 PE=1 SV=4	CHL1	B7ZL03; hsa:10752; O00533; Q2M3G2; Q59FY0	0	FALSE	53.345	11	11	12	28	11	1208	135	5.76	131	60	40	167	50	28	4	4	1	4	3	1	5	4	1	5	3	1	7	6	1	7	6	1	cell adhesion;cell organization and biogenesis;developmental processes;signal transduction;other biological processes	plasma membrane;other membranes;other cell component	other molecular function	Pf00041, Pf00047, Pf07679, Pf13882, Pf13927	[GO:0001764]; GO:0016477; GO:0048699; GO:0048870; GO:0022008; GO:0009987; GO:0030154; GO:0007399; GO:0008150; GO:0048869; GO:0048731; GO:0032502; GO:0048856; GO:0007275; GO:0032501 [GO:0002020]; GO:0019899; GO:0005515; GO:0005488; GO:0003674 [GO:0005886]; GO:0016020; GO:0071944; GO:0110165; GO:0005575 [GO:0007155]; GO:0009987; GO:0008150 [GO:0007165]; GO:0009987; GO:0050794; GO:0007154; GO:002305…	10752	ENSG00000134121	WP4148
FALSE	Master Protein	High	Q6YHK3	CD109 antigen OS=Homo sapiens OX=9606 GN=CD109 PE=1 SV=2	CD109	A5YKK4; B2R948; B3KW25; hsa:135228; Q0P6K7; Q5SYA8; Q5XUM7; Q5XUM9; Q6MZI7; Q6YHK3; Q8N3A7; Q8N915; Q8TDJ2; Q8TDJ3	0	FALSE	42.628	9	10	10	18	10	1445	161.6	5.85	58	52	35	40	26	72	1	3	4	1	1	3	1	3	4	2	1	3	2	3	5	4	1	3	cell cycle OR cell proliferation;other biological processes	non-structural extracellular;plasma membrane;other membranes;cytosol	enzyme regulator activity;other molecular function	Pf00207, Pf01835, Pf07677, Pf07678, Pf07703, Pf17791	[GO:0001933]; GO:0001932; GO:0031400; GO:0042326; GO:0031399; GO:0042325; GO:0051248; GO:0045936; GO:0051246; GO:0019220; GO:0010605; GO:0051172; GO:0010563; GO:0051171; GO:0060255; GO:0080090; GO:0051174; GO:0009892; GO:0031324; GO:0019222; GO:0031323; GO:0048519; GO:0048523; GO:0050789; GO:0050794; GO:0065007; GO:0008150 [GO:0001942]; GO:0022405; GO:0048856; GO:0098773; GO:0022404; GO:0042633; …	135228	ENSG00000156535
FALSE	Master Protein	High	P49908	Selenoprotein P OS=Homo sapiens OX=9606 GN=SELENOP PE=1 SV=3	SELENOP	P49908; Q6PD59; Q6PI43; Q6PI87; Q6PJF9	0	FALSE	24.107	12	5	6	54	5	381	43.2	7.87	358	111		288	217		5	8		5	8		2	3		2	3		11	15		11	17		other metabolic processes;stress response;developmental processes;other biological processes	non-structural extracellular;other cell component	other molecular function	Pf04592, Pf04593	[GO:0001887]; GO:0044237; GO:0008152; GO:0009987; GO:0008150 [GO:0005576]; GO:0110165; GO:0005575 [GO:0006979]; GO:0006950; GO:0050896; GO:0008150 [GO:0007420]; GO:0048513; GO:0007417; GO:0060322; GO:0048856; GO:0048731; GO:0007399; GO:0032502; GO:0007275; GO:0008150; GO:0032501 [GO:0007626]; GO:0007610; GO:0032501; GO:0008150 [GO:0008430]; GO:0036094; GO:0005488; GO:0003674 [GO:0009791]; GO:0032…	6414	ENSG00000250722	WP15; WP185; WP28; WP3931
FALSE	Master Protein	High	V9GYM3	Apolipoprotein A-II OS=Homo sapiens OX=9606 GN=APOA2 PE=1 SV=1	APOA2	V9GYM3	0	FALSE	36.853	31	5	5	67	5	133	14.9	8.27	460	117	129	331	110	213	16	8	15	16	6	15	3	2	1	3	1	1	19	11	3	14	13	7	protein metabolism;other metabolic processes;transport	non-structural extracellular	other molecular function	Pf04711	[GO:0005576]; GO:0110165; GO:0005575 [GO:0006869]; GO:0071702; GO:0010876; GO:0006810; GO:0033036; GO:0051234; GO:0051179; GO:0008150 [GO:0008289]; GO:0005488; GO:0003674 [GO:0042157]; GO:0019538; GO:0043170; GO:0044238; GO:1901564; GO:0071704; GO:0008152; GO:0006807; GO:0008150		ENSG00000158874	WP2878; WP2882; WP3896; WP3942; WP5108; WP5109; WP5110; WP5111; WP5112; WP5304
FALSE	Master Protein	High	Q9BWP8	Collectin-11 OS=Homo sapiens OX=9606 GN=COLEC11 PE=1 SV=1	COLEC11	A1IGE4; A1IGE5; A1IGE6; A7VJJ2; A7VJJ3; A7VJJ4; A7VJJ5; B2R9M5; B4E1G0; hsa:78989; J3KQY9; Q5CZ85; Q7Z6N1; Q9BWP8	0	FALSE	39.504	26	5	6	14	5	271	28.6	5.41		39	82	32	82	56		5	10	4	15	17		1	2	1	3	3		2	4	1	4	3	protein metabolism;stress response;signal transduction;other biological processes	non-structural extracellular;plasma membrane;other membranes;other cell component	nucleic acid binding activity;other molecular function	Pf00059, Pf01391	[GO:0001867]; GO:0006956; GO:0045087; GO:0002252; GO:0002253; GO:0006959; GO:0006955; GO:0140546; GO:0002376; GO:0050778; GO:0050896; GO:0098542; GO:0008150; GO:0002684; GO:0048584; GO:0050776; GO:0006952; GO:0051707; GO:0002682; GO:0048518; GO:0048583; GO:0006950; GO:0043207; GO:0044419; GO:0050789; GO:0009605; GO:0009607; GO:0065007 [GO:0002752]; GO:0002220; GO:0002221; GO:0002429; GO:0002758; …	78989	ENSG00000118004	WP2877; WP5090
FALSE	Master Protein	High	Q96QA5	Gasdermin-A OS=Homo sapiens OX=9606 GN=GSDMA PE=1 SV=4	GSDMA	hsa:284110; Q32MC5; Q86VE7; Q8N1M6; Q96QA5	0	FALSE	4.596	4	2	2	3	2	445	49.3	5.29	13			33			2			4			1			2			1			2			stress response;transport;other biological processes	plasma membrane;other membranes;cytosol;other cell component	transporter activity;other molecular function	Pf04598, Pf17708	[GO:0001786]; GO:0005543; GO:0072341; GO:0008289; GO:0005488; GO:0003674 [GO:0005546]; GO:0043168; GO:1902936; GO:0043167; GO:1901981; GO:0036094; GO:0035091; GO:0005488; GO:0005543; GO:0003674; GO:0008289 [GO:0005829]; GO:0110165; GO:0005737; GO:0005575; GO:0005622 [GO:0005886]; GO:0016020; GO:0071944; GO:0110165; GO:0005575 [GO:0016020]; GO:0110165; GO:0005575 [GO:0022829]; GO:0015267; GO:00228…	284110	ENSG00000167914
FALSE	Master Protein	High	H7BYD9	peptidylamidoglycolate lyase (Fragment) OS=Homo sapiens OX=9606 GN=PAM PE=1 SV=1	PAM	H7BYD9	0	FALSE	8.183	4	3	3	5	3	679	75.6	6	40	17		24	36		3	1		1	1		2	1		1	1		2	1		1	1		other metabolic processes	other membranes	other molecular function	Pf01436, Pf03712	[GO:0004598]; GO:0016842; GO:0140096; GO:0016840; GO:0003824; GO:0016829; GO:0003674 [GO:0006518]; GO:0043603; GO:1901564; GO:0006807; GO:0071704; GO:0008152; GO:0008150 [GO:0016020]; GO:0110165; GO:0005575 [GO:0016715]; GO:0004497; GO:0016705; GO:0016491; GO:0003824; GO:0003674 [GO:0046872]; GO:0043169; GO:0043167; GO:0036094; GO:0005488; GO:0003674		ENSG00000145730
FALSE	Master Protein	High	P23470	Receptor-type tyrosine-protein phosphatase gamma OS=Homo sapiens OX=9606 GN=PTPRG PE=1 SV=4	PTPRG	B2RU12; B7ZLX5; hsa:5793; P23470; Q15623; Q59EE0; Q68DU5	0	FALSE	11.589	3	3	3	6	3	1445	161.9	6.42		33	51		32	50		1	1		1	2		1	1		1	2		2	1		1	2	other metabolic processes;signal transduction;other biological processes	plasma membrane;other membranes	other molecular function	Pf00041, Pf00102, Pf00194	[GO:0004725]; GO:0004721; GO:0016791; GO:0140096; GO:0042578; GO:0003824; GO:0016788; GO:0003674; GO:0016787 [GO:0005001]; GO:0004725; GO:0019198; GO:0004721; GO:0004888; GO:0016791; GO:0140096; GO:0038023; GO:0042578; GO:0003824; GO:0060089; GO:0016788; GO:0003674; GO:0016787 [GO:0005886]; GO:0016020; GO:0071944; GO:0110165; GO:0005575 [GO:0007169]; GO:0007167; GO:0007166; GO:0007165; GO:0009987…	5793	ENSG00000144724
FALSE	Master Protein	High	P07942	Laminin subunit beta-1 OS=Homo sapiens OX=9606 GN=LAMB1 PE=1 SV=2	LAMB1	hsa:3912; P07942; Q14D91	0	FALSE	14.923	2	4	4	5	4	1786	197.9	4.94		25			74			1			2			2			3			2			3		cell adhesion;cell organization and biogenesis;developmental processes;other biological processes	non-structural extracellular;extracellular matrix;ER/Golgi;other cell component	extracellular structural activity;other molecular function	Pf00053, Pf00055, Pf21199	[GO:0005198]; GO:0003674 [GO:0005201]; GO:0005198; GO:0003674 [GO:0005576]; GO:0110165; GO:0005575 [GO:0005604]; GO:0062023; GO:0031012; GO:0030312; GO:0110165; GO:0071944; GO:0005575 [GO:0005606]; GO:0043256; GO:0032991; GO:0005604; GO:0005575; GO:0062023; GO:0031012; GO:0030312; GO:0110165; GO:0071944 [GO:0005607]; GO:0043256; GO:0032991; GO:0005604; GO:0005575; GO:0062023; GO:0031012; GO:00303…	3912	ENSG00000091136	WP244; WP2806; WP306; WP3932; WP4172; WP453; WP4658; WP5087
FALSE	Master Protein	High	P02751	Fibronectin OS=Homo sapiens OX=9606 GN=FN1 PE=1 SV=5	FN1	B7ZLF0; E9PE77; E9PG29; hsa:2335; O95609; O95610; P02751; Q14312; Q14325; Q14326; Q17RV7; Q53S27; Q564H7; Q585T2; Q59EH1; Q60FE4; Q68DP8; Q68DP9; Q68DT4; Q6LDP6; Q6MZS0; Q6MZU5; Q6N025; Q6N0A6; Q7Z391; Q86T27; Q8IVI8; Q96KP7; Q96KP8; Q96KP9; Q9H1B8; Q9HAP3; Q9UMK2	0	FALSE	552.583	33	50	54	417	50	2477	272.2	5.5	1113	1359	917	1599	2021	983	7	9	15	9	9	16	15	14	17	19	14	18	50	70	56	67	95	79	cell adhesion;cell organization and biogenesis;protein metabolism;other metabolic processes;stress response;developmental processes;signal transduction;other biological processes	non-structural extracellular;extracellular matrix;plasma membrane;other membranes;ER/Golgi;other cell component	signal transduction activity or receptor binding;enzyme regulator activity;other molecular function	Pf00039, Pf00040, Pf00041	[GO:0001525]; GO:0048646; GO:0048514; GO:0032502; GO:0009653; GO:0035239; GO:0001568; GO:0008150; GO:0048856; GO:0035295; GO:0001944; GO:0007275; GO:0048731; GO:0072359; GO:0032501 [GO:0001932]; GO:0031399; GO:0042325; GO:0051246; GO:0019220; GO:0051171; GO:0060255; GO:0080090; GO:0051174; GO:0019222; GO:0031323; GO:0050789; GO:0050794; GO:0065007; GO:0008150 [GO:0002020]; GO:0019899; GO:0005515;…	2335	ENSG00000115414	WP2814; WP2911; WP306; WP3287; WP3303; WP366; WP3670; WP3680; WP3859; WP3888; WP3932; WP3967; WP4172; WP4239; WP453; WP4658; WP4754; WP5055; WP5087; WP5097; WP51; WP5158; WP5300; WP5353
FALSE	Master Protein	High	E9PEK4	receptor protein-tyrosine kinase OS=Homo sapiens OX=9606 GN=CSF1R PE=1 SV=1	CSF1R	E9PEK4	0	FALSE	11.983	3	2	2	5	2	671	74.2	7.09		23			32			2			3			1			2			2			3		signal transduction;other biological processes	plasma membrane;other membranes	kinase activity;other molecular function	Pf00047, Pf07714, Pf13927	[GO:0004714]; GO:0004713; GO:0019199; GO:0004672; GO:0004888; GO:0016301; GO:0016773; GO:0140096; GO:0038023; GO:0016772; GO:0003824; GO:0060089; GO:0016740; GO:0003674 [GO:0005524]; GO:0032559; GO:0035639; GO:0030554; GO:0032555; GO:0043168; GO:1901265; GO:1901363; GO:0017076; GO:0032553; GO:0043167; GO:0097159; GO:0036094; GO:0000166; GO:0097367; GO:0005488; GO:0003674 [GO:0005886]; GO:0016020;…		ENSG00000182578	WP2848; WP3640; WP3932; WP4172; WP4223; WP4540; WP4541; WP5087; WP5284; WP5293
FALSE	Master Protein	High	O75223	Gamma-glutamylcyclotransferase OS=Homo sapiens OX=9606 GN=GGCT PE=1 SV=1	GGCT	B2RDN0; B8ZZN4; B8ZZR8; hsa:79017; O75223; Q9BS37	0	FALSE	16.099	28	5	5	10	5	188	21	5.14	56	49		61	0		10	11		17	6		2	2		3	1		3	3		3	1		cell organization and biogenesis;signal transduction	cytosol	other molecular function	Pf13772	[GO:0001836]; GO:0008637; GO:0097190; GO:0007005; GO:0006915; GO:0007165; GO:0006996; GO:0012501; GO:0009987; GO:0050794; GO:0007154; GO:0023052; GO:0051716; GO:0016043; GO:0008219; GO:0008150; GO:0050789; GO:0050896; GO:0071840; GO:0065007 [GO:0003839]; GO:0016842; GO:0016840; GO:0016829; GO:0003824; GO:0003674 [GO:0005829]; GO:0110165; GO:0005737; GO:0005575; GO:0005622 [GO:0042803]; GO:0042802…	79017	ENSG00000006625
FALSE	Master Protein	High	P30043	Flavin reductase (NADPH) OS=Homo sapiens OX=9606 GN=BLVRB PE=1 SV=3	BLVRB	A6NKD8; B2R5C6; hsa:645; P30043; P32078; P53005; Q32LZ2	0	FALSE	10.024	9	2	2	3	2	206	22.1	7.65	42	28		68			5	4		5			1	1		1			1	1		1			other metabolic processes	plasma membrane;other membranes;cytosol;nucleus;other cell component	other molecular function	Pf13460	[GO:0004074]; GO:0016628; GO:0016627; GO:0016491; GO:0003824; GO:0003674 [GO:0005654]; GO:0110165; GO:0031981; GO:0005575; GO:0070013; GO:0005634; GO:0043233; GO:0043229; GO:0043231; GO:0031974; GO:0043226; GO:0005622; GO:0043227 [GO:0005829]; GO:0110165; GO:0005737; GO:0005575; GO:0005622 [GO:0005886]; GO:0016020; GO:0071944; GO:0110165; GO:0005575 [GO:0042167]; GO:0006787; GO:0042168; GO:004614…	645	ENSG00000090013	WP2882; WP2884; WP4495
FALSE	Master Protein	High	Q14515	SPARC-like protein 1 OS=Homo sapiens OX=9606 GN=SPARCL1 PE=1 SV=2	SPARCL1	B4E2Z0; E7ESU2; hsa:8404; Q14515; Q14800	0	FALSE	18.891	11	5	5	7	5	664	75.2	4.81	27	52	22	44		17	5	2	2	5		2	2	1	1	2		1	2	1	1	2		1	cell adhesion;cell organization and biogenesis;signal transduction;other biological processes	extracellular matrix;ER/Golgi;other cell component	other molecular function	Pf07648, Pf09289, Pf10591	[GO:0005509]; GO:0046872; GO:0043169; GO:0043167; GO:0036094; GO:0005488; GO:0003674 [GO:0005518]; GO:0044877; GO:0005488; GO:0003674 [GO:0005788]; GO:0070013; GO:0005783; GO:0043233; GO:0043229; GO:0043231; GO:0005737; GO:0012505; GO:0031974; GO:0043226; GO:0005622; GO:0043227; GO:0110165; GO:0005575 [GO:0007165]; GO:0009987; GO:0050794; GO:0007154; GO:0023052; GO:0051716; GO:0008150; GO:0050789…	8404	ENSG00000152583
FALSE	Master Protein	High	A0A8Q3WKW0	Complement factor D OS=Homo sapiens OX=9606 GN=CFD PE=1 SV=1	CFD	A0A8Q3WKW0	0	FALSE	38.896	31	4	4	15	4	214	22.9	7.2	30	0	47	48	30	41	5	8	18	5	8	18	1	1	2	1	1	2	1	1	6	2	1	4	protein metabolism		other molecular function	Pf00089	[GO:0004252]; GO:0004175; GO:0008236; GO:0008233; GO:0017171; GO:0016787; GO:0140096; GO:0003824; GO:0003674 [GO:0006508]; GO:0019538; GO:0043170; GO:0044238; GO:1901564; GO:0071704; GO:0008152; GO:0006807; GO:0008150		ENSG00000197766	WP2806; WP5104
FALSE	Master Protein	High	P02741	C-reactive protein OS=Homo sapiens OX=9606 GN=CRP PE=1 SV=1	CRP	A8K078; D3DVD9; D3DVE0; hsa:1401; P02741; Q08AK3; Q8WW75	0	FALSE	13.565	18	4	4	12	4	224	25	5.63	108	16	23	77	38	28	8	4	5	8	4	5	2	1	1	2	1	1	4	2	1	2	2	1	stress response;other biological processes	non-structural extracellular	signal transduction activity or receptor binding;other molecular function	Pf00354	[GO:0001849]; GO:0001846; GO:0001848; GO:0044877; GO:0005515; GO:0005488; GO:0003674 [GO:0005509]; GO:0046872; GO:0043169; GO:0043167; GO:0036094; GO:0005488; GO:0003674 [GO:0005576]; GO:0110165; GO:0005575 [GO:0005615]; GO:0110165; GO:0005576; GO:0005575 [GO:0006953]; GO:0002526; GO:0006954; GO:0006952; GO:0006950; GO:0050896; GO:0008150 [GO:0006954]; GO:0006952; GO:0006950; GO:0050896; GO:00081…	1401	ENSG00000132693	WP15; WP1533; WP176; WP2806; WP3287; WP364; WP4884; WP4970; WP5115; WP5218
FALSE	Master Protein	High	P41222	Prostaglandin-H2 D-isomerase OS=Homo sapiens OX=9606 GN=PTGDS PE=1 SV=1	PTGDS	B2R727; hsa:5730; P41222; Q5SQ10; Q7M4P3; Q9UC22; Q9UCC9; Q9UCD9	0	FALSE	19.178	17	2	3	10	2	190	21	7.8		0	91		26	47		8	17		8	17		1	2		1	2		1	5		1	3	other metabolic processes;transport;other biological processes	non-structural extracellular;other membranes;ER/Golgi;nucleus;other cell component	other molecular function	Pf00061	[GO:0001516]; GO:0006693; GO:0046457; GO:0006692; GO:0006636; GO:0046456; GO:0006690; GO:0033559; GO:0006633; GO:0046394; GO:0019752; GO:0006631; GO:0008610; GO:0072330; GO:0016053; GO:0043436; GO:0032787; GO:0044255; GO:0006629; GO:1901576; GO:0006082; GO:0044249; GO:0044283; GO:0044237; GO:0044238; GO:0071704; GO:0009058; GO:0044281; GO:0008152; GO:0009987; GO:0008150 [GO:0004667]; GO:0016860; …	5730	ENSG00000107317	WP4719; WP4814; WP4842; WP5122; WP5321; WP5424; WP98
FALSE	Master Protein	High	A0A0B4J231	Immunoglobulin lambda like polypeptide 5 OS=Homo sapiens OX=9606 GN=IGLL5 PE=1 SV=1	IGLL5	A0A0B4J231	0	FALSE	45.145	31	5	5	38	3	215	23.1	8.84	209		69	214		85	15		16	15		16	3		2	3		2	10		9	11		8				Pf07654			ENSG00000254709
FALSE	Master Protein	High	H9KV31	Neural cell adhesion molecule 2 OS=Homo sapiens OX=9606 GN=NCAM2 PE=1 SV=2	NCAM2	H9KV31	0	FALSE	5.07	3	2	2	2	2	819	91.1	5.6		25	0					1	1					1	1					1	1				cell adhesion	plasma membrane;other membranes;nucleus		Pf00041, Pf07679, Pf13927	[GO:0005886]; GO:0016020; GO:0071944; GO:0110165; GO:0005575 [GO:0007155]; GO:0009987; GO:0008150 [GO:0016604]; GO:0110165; GO:0005654; GO:0005575; GO:0031981; GO:0070013; GO:0005634; GO:0043233; GO:0043229; GO:0043231; GO:0031974; GO:0043226; GO:0005622; GO:0043227		ENSG00000154654
FALSE	Master Protein	High	P62805	Histone H4 OS=Homo sapiens OX=9606 GN=H4C1 PE=1 SV=2	H4C1; H4C11; H4C12; H4C13; H4C14; H4C15; H4C16; H4C2; H4C3; H4C4; H4C5; H4C6; H4C8; H4C9	A2VCL0; hsa:121504; hsa:554313; hsa:8294; hsa:8359; hsa:8360; hsa:8361; hsa:8362; hsa:8363; hsa:8364; hsa:8365; hsa:8366; hsa:8367; hsa:8368; hsa:8370; P02304; P02305; P62805; Q6DRA9; Q6FGB8; Q6NWP7	0	FALSE	12.43	29	3	3	9	3	103	11.4	11.36		41		19	75			29		12	17			3		1	2			3		2	4		cell organization and biogenesis;other biological processes	non-structural extracellular;nucleus;other cell component	nucleic acid binding activity;other molecular function	Pf15511	[GO:0000786]; GO:0032993; GO:0000785; GO:0032991; GO:0005694; GO:0005575; GO:0043232; GO:0043228; GO:0043229; GO:0043226; GO:0005622; GO:0110165 [GO:0003677]; GO:0003676; GO:0097159; GO:0005488; GO:0003674 [GO:0005576]; GO:0110165; GO:0005575 [GO:0005634]; GO:0043231; GO:0043227; GO:0043229; GO:0043226; GO:0005622; GO:0110165; GO:0005575 [GO:0005654]; GO:0110165; GO:0031981; GO:0005575; GO:007001…	121504; 554313; 8294; 8359; 8360; 8361; 8362; 8363; 8364; 8365; 8366; 8367; 8368; 8370	ENSG00000158406; ENSG00000197061; ENSG00000197238; ENSG00000197837; ENSG00000270276; ENSG00000270882; ENSG00000273542; ENSG00000274618; ENSG00000275126; ENSG00000276180; ENSG00000276966; ENSG00000277157; ENSG00000278637; ENSG00000278705	WP2361; WP2369; WP4657; WP4673; WP619
FALSE	Master Protein	High	O95497	Pantetheinase OS=Homo sapiens OX=9606 GN=VNN1 PE=1 SV=2	VNN1	A8K310; hsa:8876; O95497; Q4JFW6; Q4VAS7; Q4VAS8; Q4VAS9; Q9UF16; Q9UJF4	0	FALSE	10.646	6	3	3	6	3	513	57	5.55	17	38		23	14		2	3		2	2		1	1		1	1		3	1		1	1		cell adhesion;other metabolic processes;stress response;other biological processes	non-structural extracellular;plasma membrane;other membranes;other cytoplasmic organelle	other molecular function	Pf00795, Pf19018	[GO:0002526]; GO:0006954; GO:0006952; GO:0006950; GO:0050896; GO:0008150 [GO:0002544]; GO:0006954; GO:0006952; GO:0006950; GO:0050896; GO:0008150 [GO:0005576]; GO:0110165; GO:0005575 [GO:0005886]; GO:0016020; GO:0071944; GO:0110165; GO:0005575 [GO:0006954]; GO:0006952; GO:0006950; GO:0050896; GO:0008150 [GO:0006979]; GO:0006950; GO:0050896; GO:0008150 [GO:0015938]; GO:0009154; GO:0015936; GO:0034…	8876	ENSG00000112299
FALSE	Master Protein	High	P04406	Glyceraldehyde-3-phosphate dehydrogenase OS=Homo sapiens OX=9606 GN=GAPDH PE=1 SV=3	GAPDH	E7EUT4; hsa:2597; P00354; P04406; Q53X65	0	FALSE	51.489	27	7	9	20	7	335	36	8.46		52	14	55	68	117		4	8	8	11	15		1	2	3	2	3		3	2	4	5	6	cell organization and biogenesis;protein metabolism;other metabolic processes;stress response;other biological processes	plasma membrane;other membranes;cytosol;cytoskeleton;nucleus;other cell component	enzyme regulator activity;cytoskeletal activity;other molecular function	Pf00044, Pf02800	[GO:0000226]; GO:0007010; GO:0007017; GO:0006996; GO:0009987; GO:0016043; GO:0008150; GO:0071840 [GO:0001819]; GO:0001817; GO:0010628; GO:0051240; GO:0010468; GO:0051239; GO:0010557; GO:0048518; GO:0010556; GO:0050789; GO:0010604; GO:0031328; GO:0031326; GO:0060255; GO:0065007; GO:0009893; GO:0009891; GO:0031325; GO:0009889; GO:0031323; GO:0019222; GO:0008150; GO:0048522; GO:0050794 [GO:0004365];…	2597	ENSG00000111640	WP1946; WP2059; WP2456; WP3888; WP4018; WP4290; WP4629; WP4932; WP5049; WP5124; WP5294; WP534; WP5355; WP706
FALSE	Master Protein	High	A0A8I5KW61	C-X-C motif chemokine OS=Homo sapiens OX=9606 PE=3 SV=1			0	FALSE	36.902	36	6	6	27	6	193	21.1	9.13		134		13	177	0		18		5	30	6		3		1	5	1		8		1	17	1	stress response;signal transduction;other biological processes	non-structural extracellular	signal transduction activity or receptor binding	Pf00048	[GO:0005615]; GO:0110165; GO:0005576; GO:0005575 [GO:0006952]; GO:0006950; GO:0050896; GO:0008150 [GO:0006955]; GO:0002376; GO:0050896; GO:0008150 [GO:0008009]; GO:0005125; GO:0042379; GO:0060326; GO:0048018; GO:0001664; GO:0005126; GO:0006935; GO:0016477; GO:0070887; GO:0005102; GO:0030546; GO:0007165; GO:0042330; GO:0042221; GO:0048870; GO:0051716; GO:0005515; GO:0030545; GO:0140677; GO:0009987…
FALSE	Master Protein	High	O43866	CD5 antigen-like OS=Homo sapiens OX=9606 GN=CD5L PE=1 SV=1	CD5L	A8K7M5; hsa:922; O43866; Q6UX63	0	FALSE	6.47	5	2	2	6	2	347	38.1	5.47		0		0	30			2		3	2			1		1	1			3		1	2		protein metabolism;other metabolic processes;stress response;other biological processes	non-structural extracellular;plasma membrane;other membranes;other cell component	other molecular function	Pf00530	[GO:0002376]; GO:0008150 [GO:0004252]; GO:0004175; GO:0008236; GO:0008233; GO:0017171; GO:0016787; GO:0140096; GO:0003824; GO:0003674 [GO:0005576]; GO:0110165; GO:0005575 [GO:0005615]; GO:0110165; GO:0005576; GO:0005575 [GO:0005737]; GO:0110165; GO:0005622; GO:0005575 [GO:0005886]; GO:0016020; GO:0071944; GO:0110165; GO:0005575 [GO:0006915]; GO:0012501; GO:0008219; GO:0009987; GO:0008150 [GO:0006…	922	ENSG00000073754
FALSE	Master Protein	High	P33151	Cadherin-5 OS=Homo sapiens OX=9606 GN=CDH5 PE=1 SV=5	CDH5	hsa:1003; P33151; Q4VAI5; Q4VAI6	0	FALSE	79.752	18	12	14	36	12	784	87.5	5.43	33	60	105	51	133	136	4	10	4	4	15	4	3	6	2	3	9	2	3	8	3	3	14	5	cell adhesion;cell organization and biogenesis;developmental processes;signal transduction;other biological processes	plasma membrane;other membranes;nucleus;other cell component	signal transduction activity or receptor binding;other molecular function	Pf00028, Pf01049	[GO:0000902]; GO:0009653; GO:0032502; GO:0048856; GO:0008150 [GO:0001932]; GO:0031399; GO:0042325; GO:0051246; GO:0019220; GO:0051171; GO:0060255; GO:0080090; GO:0051174; GO:0019222; GO:0031323; GO:0050789; GO:0050794; GO:0065007; GO:0008150 [GO:0001944]; GO:0048731; GO:0072359; GO:0048856; GO:0007275; GO:0032502; GO:0032501; GO:0008150 [GO:0001955]; GO:0071695; GO:0001568; GO:0021700; GO:0048856…	1003	ENSG00000179776	WP3888; WP4540; WP4541; WP4747; WP5087; WP5097
FALSE	Master Protein	High	P62937	Peptidyl-prolyl cis-trans isomerase A OS=Homo sapiens OX=9606 GN=PPIA PE=1 SV=2	PPIA	A8K220; hsa:5478; P05092; P62937; Q3KQW3; Q567Q0; Q6IBU5; Q96IX3; Q9BRU4; Q9BTY9; Q9UC61	0	FALSE	14.548	28	3	3	5	3	165	18	7.81		17	88		0			12	16		7			2	1		1			2	2		1		cell adhesion;cell organization and biogenesis;protein metabolism;other metabolic processes;stress response;developmental processes;other biological processes	non-structural extracellular;nucleus;other cell component	signal transduction activity or receptor binding;other molecular function	Pf00160	[GO:0000413]; GO:0018208; GO:0018193; GO:0036211; GO:0019538; GO:0043412; GO:0043170; GO:0044238; GO:1901564; GO:0071704; GO:0008152; GO:0006807; GO:0008150 [GO:0001933]; GO:0001932; GO:0031400; GO:0042326; GO:0031399; GO:0042325; GO:0051248; GO:0045936; GO:0051246; GO:0019220; GO:0010605; GO:0051172; GO:0010563; GO:0051171; GO:0060255; GO:0080090; GO:0051174; GO:0009892; GO:0031324; GO:0019222; …	5478	ENSG00000196262	WP2037
FALSE	Master Protein	High	P04792	Heat shock protein beta-1 OS=Homo sapiens OX=9606 GN=HSPB1 PE=1 SV=2	HSPB1	B2R4N8; hsa:3315; P04792; Q6FI47; Q96C20; Q96EI7; Q9UC31; Q9UC34; Q9UC35; Q9UC36	0	FALSE	7.762	12	2	2	4	2	205	22.8	6.4			21	50		22			8	4		8			1	1		1			1	2		1	protein metabolism;other metabolic processes;stress response;transport;signal transduction;other biological processes	plasma membrane;cytosol;cytoskeleton;nucleus;other cell component	enzyme regulator activity;other molecular function	Pf00011	[GO:0000502]; GO:0140535; GO:1905369; GO:0032991; GO:1905368; GO:0005575; GO:1902494 [GO:0001533]; GO:0005886; GO:0016020; GO:0071944; GO:0110165; GO:0005575 [GO:0001932]; GO:0031399; GO:0042325; GO:0051246; GO:0019220; GO:0051171; GO:0060255; GO:0080090; GO:0051174; GO:0019222; GO:0031323; GO:0050789; GO:0050794; GO:0065007; GO:0008150 [GO:0005080]; GO:0019901; GO:0019900; GO:0019899; GO:0005515…	3315	ENSG00000106211	WP2864; WP314; WP382; WP3878; WP3888; WP400; WP4300; WP4313; WP4754; WP4856; WP5143; WP5353; WP5401; WP5426
FALSE	Master Protein	High	Q9NZT1	Calmodulin-like protein 5 OS=Homo sapiens OX=9606 GN=CALML5 PE=1 SV=2	CALML5	hsa:51806; Q5SQI3; Q8IXU8; Q9NZT1	0	FALSE	29.625	36	4	4	15	4	146	15.9	4.44	41	75	0	42	64	86	5	10	16	5	15	16	1	1	1	1	2	1	1	5	2	1	4	2	signal transduction;other biological processes	non-structural extracellular;other cell component	enzyme regulator activity;other molecular function	Pf13499	[GO:0005509]; GO:0046872; GO:0043169; GO:0043167; GO:0036094; GO:0005488; GO:0003674 [GO:0005576]; GO:0110165; GO:0005575 [GO:0007165]; GO:0009987; GO:0050794; GO:0007154; GO:0023052; GO:0051716; GO:0008150; GO:0050789; GO:0050896; GO:0065007 [GO:0008544]; GO:0009888; GO:0048856; GO:0032502; GO:0008150 [GO:0030234]; GO:0098772; GO:0003674 [GO:1904813]; GO:0070013; GO:0101002; GO:0043233; GO:00432…	51806	ENSG00000178372	WP2059; WP4223; WP4685; WP5124
FALSE	Master Protein	High	P43121	Cell surface glycoprotein MUC18 OS=Homo sapiens OX=9606 GN=MCAM PE=1 SV=2	MCAM	hsa:4162; O95812; P43121; Q59E86; Q6PHR3; Q6ZTR2	0	FALSE	19.913	9	5	5	8	5	646	71.6	5.76	31	72		69	28		1	5		3	7		1	2		2	3		1	2		2	3		cell adhesion;stress response;developmental processes;other biological processes	non-structural extracellular;plasma membrane;other membranes		Pf07686, Pf08205, Pf13927	[GO:0001525]; GO:0048646; GO:0048514; GO:0032502; GO:0009653; GO:0035239; GO:0001568; GO:0008150; GO:0048856; GO:0035295; GO:0001944; GO:0007275; GO:0048731; GO:0072359; GO:0032501 [GO:0003094]; GO:0097205; GO:0003014; GO:0003008; GO:0032501; GO:0008150 [GO:0005615]; GO:0110165; GO:0005576; GO:0005575 [GO:0005886]; GO:0016020; GO:0071944; GO:0110165; GO:0005575 [GO:0007155]; GO:0009987; GO:000815…	4162	ENSG00000076706
FALSE	Master Protein	High	A0A7P0TA97	Protein disulfide-isomerase OS=Homo sapiens OX=9606 GN=P4HB PE=1 SV=1	P4HB	A0A7P0TA97	0	FALSE	16.462	13	6	6	10	6	479	53.5	5.6	18	25	31	0	0	17	5	4	3	3	2	2	2	2	2	1	1	1	2	2	2	2	1	1		ER/Golgi	other molecular function	Pf00085, Pf13848	[GO:0003756]; GO:0016864; GO:0140096; GO:0016860; GO:0003824; GO:0016853; GO:0003674 [GO:0005788]; GO:0070013; GO:0005783; GO:0043233; GO:0043229; GO:0043231; GO:0005737; GO:0012505; GO:0031974; GO:0043226; GO:0005622; GO:0043227; GO:0110165; GO:0005575		ENSG00000185624	WP4786
FALSE	Master Protein	High	P54802	Alpha-N-acetylglucosaminidase OS=Homo sapiens OX=9606 GN=NAGLU PE=1 SV=2	NAGLU	hsa:4669; P54802	0	FALSE	16.733	10	5	5	9	5	743	82.2	6.65	0	26	38		37	25	2	3	5		3	2	1	2	2		2	1	1	2	3		2	1	cell organization and biogenesis;protein metabolism;other metabolic processes;stress response;transport;developmental processes;signal transduction;other biological processes	non-structural extracellular;other cytoplasmic organelle	other molecular function	Pf05089, Pf12971, Pf12972	[GO:0001573]; GO:0006672; GO:0006687; GO:0006665; GO:0043603; GO:0006664; GO:0006643; GO:1901564; GO:0006807; GO:1903509; GO:0044255; GO:0071704; GO:0008152; GO:0006629; GO:1901135; GO:0044237; GO:0008150; GO:0044238; GO:0009987 [GO:0001774]; GO:0002269; GO:0042116; GO:0061900; GO:0045321; GO:0006954; GO:0002274; GO:0001775; GO:0150076; GO:0002376; GO:0006952; GO:0009987; GO:0032501; GO:0008150; …	4669	ENSG00000108784	WP4815
FALSE	Master Protein	High	P03950	Angiogenin OS=Homo sapiens OX=9606 GN=ANG PE=1 SV=1	ANG	hsa:283; P03950; Q05CV1; Q53X86; Q6P5T2; Q8WXE7	0	FALSE	18.635	24	4	4	9	4	147	16.5	9.64	0	0		35	21		18	7		6	7		2	1		1	1		3	3		1	2		cell organization and biogenesis;RNA metabolism OR transcription;other metabolic processes;stress response;developmental processes;other biological processes	non-structural extracellular;extracellular matrix;cytosol;cytoskeleton;nucleus;other cell component	signal transduction activity or receptor binding;cytoskeletal activity;nucleic acid binding activity;other molecular function	Pf00074	[GO:0001525]; GO:0048646; GO:0048514; GO:0032502; GO:0009653; GO:0035239; GO:0001568; GO:0008150; GO:0048856; GO:0035295; GO:0001944; GO:0007275; GO:0048731; GO:0072359; GO:0032501 [GO:0001541]; GO:0003006; GO:0048856; GO:0008585; GO:0022414; GO:0032502; GO:0008406; GO:0046545; GO:0008150; GO:0000003; GO:0048513; GO:0048608; GO:0045137; GO:0046660; GO:0061458; GO:0007275; GO:0007548; GO:0048731; …	283	ENSG00000214274
FALSE	Master Protein	High	A0A494C0U4	protein-tyrosine-phosphatase OS=Homo sapiens OX=9606 GN=PTPRZ1 PE=1 SV=1	PTPRZ1	A0A494C0U4	0	FALSE	12.586	2	3	3	5	3	2059	227.6	4.92		15			17			1			2			2			3			2			3		other metabolic processes	other membranes	other molecular function	Pf00041, Pf00102, Pf00194	[GO:0004725]; GO:0004721; GO:0016791; GO:0140096; GO:0042578; GO:0003824; GO:0016788; GO:0003674; GO:0016787 [GO:0016020]; GO:0110165; GO:0005575 [GO:0016311]; GO:0006796; GO:0006793; GO:0044237; GO:0008152; GO:0009987; GO:0008150		ENSG00000106278	WP2431
FALSE	Master Protein	High	P02763	Alpha-1-acid glycoprotein 1 OS=Homo sapiens OX=9606 GN=ORM1 PE=1 SV=2	ORM1	B7ZKQ5; hsa:5004; P02763; Q5T539; Q5U067; Q8TC16	0	FALSE	25.794	29	5	6	17	4	201	23.5	5.11		17	28		144	91		14	13		22	6		3	2		4	1		5	2		8	2	stress response;other biological processes	non-structural extracellular;other cell component		Pf00061	[GO:0002682]; GO:0050789; GO:0065007; GO:0008150 [GO:0005615]; GO:0110165; GO:0005576; GO:0005575 [GO:0006953]; GO:0002526; GO:0006954; GO:0006952; GO:0006950; GO:0050896; GO:0008150 [GO:0006954]; GO:0006952; GO:0006950; GO:0050896; GO:0008150 [GO:0031093]; GO:0034774; GO:0031091; GO:0060205; GO:0030141; GO:0031983; GO:0070013; GO:0031410; GO:0099503; GO:0012505; GO:0043233; GO:0031982; GO:004322…	5004	ENSG00000229314	WP2877
FALSE	Master Protein	High	A0A8I5KSD5	Plectin OS=Homo sapiens OX=9606 GN=PLEC PE=1 SV=1	PLEC	A0A8I5KSD5	0	FALSE	6.271	1	2	2	2	2	4453	505	5.71				20	32					0	0					1	1					1	1		cell organization and biogenesis	cytosol;cytoskeleton;other cell component	cytoskeletal activity	Pf00307, Pf00681, Pf17902, Pf18373, Pf21019, Pf21020, Pf21097	[GO:0003779]; GO:0008092; GO:0005515; GO:0005488; GO:0003674 [GO:0005829]; GO:0110165; GO:0005737; GO:0005575; GO:0005622 [GO:0005925]; GO:0030055; GO:0070161; GO:0030054; GO:0110165; GO:0005575 [GO:0045104]; GO:0007010; GO:0045103; GO:0006996; GO:0009987; GO:0016043; GO:0008150; GO:0071840 [GO:0045111]; GO:0005856; GO:0043232; GO:0043228; GO:0043229; GO:0043226; GO:0005622; GO:0110165; GO:0005575		ENSG00000178209
FALSE	Master Protein	High	P01624	Immunoglobulin kappa variable 3-15 OS=Homo sapiens OX=9606 GN=IGKV3-15 PE=1 SV=2	IGKV3-15	A0A0B4J1T9; P01624; P04207	0	FALSE	9.591	26	2	2	7	2	115	12.5	5.19		44			41			26			8			2			1			4			3		other biological processes	non-structural extracellular;plasma membrane;other membranes;other cell component	other molecular function	Pf07686	[GO:0002250]; GO:0006955; GO:0002376; GO:0050896; GO:0008150 [GO:0003823]; GO:0005488; GO:0003674 [GO:0005576]; GO:0110165; GO:0005575 [GO:0005615]; GO:0110165; GO:0005576; GO:0005575 [GO:0005886]; GO:0016020; GO:0071944; GO:0110165; GO:0005575 [GO:0006955]; GO:0002376; GO:0050896; GO:0008150 [GO:0019814]; GO:0032991; GO:0005575		ENSG00000244437; ENSG00000282447
FALSE	Master Protein	High	P07996	Thrombospondin-1 OS=Homo sapiens OX=9606 GN=THBS1 PE=1 SV=2	THBS1	A8K6H4; B4E3J7; B9EGH6; hsa:7057; P07996; Q15667; Q59E99	0	FALSE	115.311	20	19	20	60	19	1170	129.3	4.94	84	305	66	257	307	73	4	8	4	7	8	6	4	7	3	7	7	5	6	12	4	13	15	10	cell adhesion;cell organization and biogenesis;protein metabolism;other metabolic processes;stress response;transport;developmental processes;other biological processes	non-structural extracellular;extracellular matrix;plasma membrane;other membranes;cytosol;ER/Golgi;other cell component	signal transduction activity or receptor binding;enzyme regulator activity;other molecular function	Pf00090, Pf00093, Pf02412, Pf05735	[GO:0001666]; GO:0006950; GO:0036293; GO:0050896; GO:0070482; GO:0008150; GO:0009628 [GO:0001786]; GO:0005543; GO:0072341; GO:0008289; GO:0005488; GO:0003674 [GO:0001937]; GO:0001936; GO:0050680; GO:0050678; GO:0008285; GO:0042127; GO:0048523; GO:0050794; GO:0048519; GO:0050789; GO:0065007; GO:0008150 [GO:0001953]; GO:0001952; GO:0010812; GO:0010810; GO:0007162; GO:0030155; GO:0048523; GO:0050794…	7057	ENSG00000137801	WP2806; WP2828; WP2864; WP2911; WP306; WP366; WP3932; WP4172; WP453; WP4673; WP4816; WP4963; WP560
FALSE	Master Protein	High	P80188	Neutrophil gelatinase-associated lipocalin OS=Homo sapiens OX=9606 GN=LCN2 PE=1 SV=2	LCN2	A6NII8; B4DWV4; B7ZAA2; hsa:3934; P30150; P80188; Q5SYV9; Q5SYW0; Q6FGL5; Q92683	0	FALSE	23.825	13	2	2	8	2	198	22.6	8.91		59			94	0		8			8	6		1			1	1		4			3	1	stress response;transport;other biological processes	non-structural extracellular;other cell component	other molecular function	Pf00061	[GO:0005506]; GO:0046914; GO:0046872; GO:0043169; GO:0043167; GO:0036094; GO:0005488; GO:0003674 [GO:0005615]; GO:0110165; GO:0005576; GO:0005575 [GO:0006915]; GO:0012501; GO:0008219; GO:0009987; GO:0008150 [GO:0015891]; GO:1901678; GO:0006826; GO:0000041; GO:0030001; GO:0006812; GO:0006811; GO:0006810; GO:0051234; GO:0051179; GO:0008150 [GO:0035580]; GO:0034774; GO:0042581; GO:0060205; GO:003014…	3934	ENSG00000148346	WP4329; WP4352
FALSE	Master Protein	High	P20933	N(4)-(beta-N-acetylglucosaminyl)-L-asparaginase OS=Homo sapiens OX=9606 GN=AGA PE=1 SV=2	AGA	B2R7H2; D3DP47; hsa:175; P20933; Q4W5Q2; Q6FHN6; Q9UCK6; Q9UCK7; Q9UCK8	0	FALSE	5.652	8	2	2	2	2	346	37.2	6.28				34		21				4		3				1		1				1		1	protein metabolism;other metabolic processes	non-structural extracellular;ER/Golgi;other cytoplasmic organelle;other cell component	other molecular function	Pf01112	[GO:0003948]; GO:0016811; GO:0016810; GO:0016787; GO:0003824; GO:0003674 [GO:0004067]; GO:0016811; GO:0016810; GO:0016787; GO:0003824; GO:0003674 [GO:0005576]; GO:0110165; GO:0005575 [GO:0005615]; GO:0110165; GO:0005576; GO:0005575 [GO:0005737]; GO:0110165; GO:0005622; GO:0005575 [GO:0005764]; GO:0000323; GO:0005773; GO:0043231; GO:0005737; GO:0043227; GO:0043229; GO:0110165; GO:0005622; GO:00432…	175	ENSG00000038002
FALSE	Master Protein	High	Q5T3N1	Annexin (Fragment) OS=Homo sapiens OX=9606 GN=ANXA1 PE=1 SV=1	ANXA1	Q5T3N1	0	FALSE	16.957	23	4	4	5	4	204	22.7	5.53				42	85	29				5	9	8				1	2	1				1	3	1		non-structural extracellular;plasma membrane;other membranes;cytosol;nucleus;other cytoplasmic organelle;other cell component	enzyme regulator activity;other molecular function	Pf00191	[GO:0001891]; GO:0110165; GO:0005886; GO:0005575; GO:0016020; GO:0071944 [GO:0005509]; GO:0046872; GO:0043169; GO:0043167; GO:0036094; GO:0005488; GO:0003674 [GO:0005544]; GO:0005543; GO:0008289; GO:0005488; GO:0003674 [GO:0005576]; GO:0110165; GO:0005575 [GO:0005654]; GO:0110165; GO:0031981; GO:0005575; GO:0070013; GO:0005634; GO:0043233; GO:0043229; GO:0043231; GO:0031974; GO:0043226; GO:000562…		ENSG00000135046	WP2431
FALSE	Master Protein	High	P07355	Annexin A2 OS=Homo sapiens OX=9606 GN=ANXA2 PE=1 SV=2	ANXA2	hsa:302; P07355; Q567R4; Q6N0B3; Q8TBV2; Q96DD5; Q9UDH8	0	FALSE	42.953	30	9	9	18	9	339	38.6	7.75	57		41	185	52	80	6		4	9	17	9	2		1	3	4	2	3		1	6	6	2	cell organization and biogenesis;RNA metabolism OR transcription;other metabolic processes;transport;developmental processes;other biological processes	non-structural extracellular;extracellular matrix;plasma membrane;other membranes;cytosol;nucleus;other cytoplasmic organelle;other cell component	transporter activity;enzyme regulator activity;cytoskeletal activity;other molecular function	Pf00191	[GO:0001525]; GO:0048646; GO:0048514; GO:0032502; GO:0009653; GO:0035239; GO:0001568; GO:0008150; GO:0048856; GO:0035295; GO:0001944; GO:0007275; GO:0048731; GO:0072359; GO:0032501 [GO:0001533]; GO:0005886; GO:0016020; GO:0071944; GO:0110165; GO:0005575 [GO:0001765]; GO:0031579; GO:0071709; GO:0061024; GO:0022607; GO:0044091; GO:0016043; GO:0044085; GO:0071840; GO:0009987; GO:0008150 [GO:0001786]…	302	ENSG00000182718	WP4659; WP5097; WP98
FALSE	Master Protein	High	Q09666	Neuroblast differentiation-associated protein AHNAK OS=Homo sapiens OX=9606 GN=AHNAK PE=1 SV=2	AHNAK	A1A586; hsa:79026; Q09666	0	FALSE	10.199	4	5	5	6	5	5890	628.7	6.15				41	34	0				2	1	0				2	1	2				3	1	2	other biological processes	non-structural extracellular;plasma membrane;other membranes;cytosol;cytoskeleton;nucleus;other cell component	other molecular function		[GO:0005634]; GO:0043231; GO:0043227; GO:0043229; GO:0043226; GO:0005622; GO:0110165; GO:0005575 [GO:0005737]; GO:0110165; GO:0005622; GO:0005575 [GO:0005829]; GO:0110165; GO:0005737; GO:0005575; GO:0005622 [GO:0005886]; GO:0016020; GO:0071944; GO:0110165; GO:0005575 [GO:0015629]; GO:0005856; GO:0043232; GO:0043228; GO:0043229; GO:0043226; GO:0005622; GO:0110165; GO:0005575 [GO:0030315]; GO:01101…	79026	ENSG00000124942
FALSE	Master Protein	High	C9JH19	Cathepsin D OS=Homo sapiens OX=9606 GN=CTSD PE=1 SV=2	CTSD	C9JH19	0	FALSE	49.388	25	9	10	26	9	451	48.6	7.84	75	46	30	71	110	93	2	8	11	2	10	14	1	3	3	1	4	4	4	4	3	2	7	6	protein metabolism	non-structural extracellular;other cytoplasmic organelle	other molecular function	Pf00026, Pf07966	[GO:0004190]; GO:0004175; GO:0070001; GO:0008233; GO:0016787; GO:0140096; GO:0003824; GO:0003674 [GO:0005576]; GO:0110165; GO:0005575 [GO:0005764]; GO:0000323; GO:0005773; GO:0043231; GO:0005737; GO:0043227; GO:0043229; GO:0110165; GO:0005622; GO:0043226; GO:0005575 [GO:0006508]; GO:0019538; GO:0043170; GO:0044238; GO:1901564; GO:0071704; GO:0008152; GO:0006807; GO:0008150		ENSG00000117984	WP5346
FALSE	Master Protein	High	P29508	Serpin B3 OS=Homo sapiens OX=9606 GN=SERPINB3 PE=1 SV=2	SERPINB3	A6NDM2; B2RBT5; B3W5Y6; hsa:6317; P29508; Q53H28; Q53YB5; Q86VF3; Q86W04; Q8IWL4; Q8IXI3; Q96J21; Q9BYF8	0	FALSE	15.677	10	4	4	6	2	390	44.5	6.81		46		42	65			4		3	5			2		1	2			2		1	3		cell-cell signaling;other biological processes	non-structural extracellular;plasma membrane;other membranes;cytosol;nucleus;other cytoplasmic organelle;other cell component	enzyme regulator activity;other molecular function	Pf00079	[GO:0001618]; GO:0140272; GO:0046718; GO:0005515; GO:0044409; GO:0019058; GO:0005488; GO:0051701; GO:0016032; GO:0003674; GO:0044403; GO:0008150; GO:0044419 [GO:0002020]; GO:0019899; GO:0005515; GO:0005488; GO:0003674 [GO:0004867]; GO:0004866; GO:0030414; GO:0061135; GO:0004857; GO:0061134; GO:0030234; GO:0140678; GO:0098772; GO:0003674 [GO:0004869]; GO:0004866; GO:0030414; GO:0061135; GO:0004857…	6317	ENSG00000057149	WP5390
FALSE	Master Protein	High	O14818	Proteasome subunit alpha type-7 OS=Homo sapiens OX=9606 GN=PSMA7 PE=1 SV=1	PSMA7	B2R515; hsa:5688; O14818; Q5JXJ2; Q9BR53; Q9H4K5; Q9UEU8	0	FALSE	6.906	8	2	2	3	2	248	27.9	8.46		19			55			4			4			1			1			1			2		protein metabolism;other metabolic processes	cytosol;nucleus;other cell component	other molecular function	Pf00227, Pf10584	[GO:0000502]; GO:0140535; GO:1905369; GO:0032991; GO:1905368; GO:0005575; GO:1902494 [GO:0005634]; GO:0043231; GO:0043227; GO:0043229; GO:0043226; GO:0005622; GO:0110165; GO:0005575 [GO:0005654]; GO:0110165; GO:0031981; GO:0005575; GO:0070013; GO:0005634; GO:0043233; GO:0043229; GO:0043231; GO:0031974; GO:0043226; GO:0005622; GO:0043227 [GO:0005737]; GO:0110165; GO:0005622; GO:0005575 [GO:0005829…	5688	ENSG00000101182	WP183; WP2059; WP5124
FALSE	Master Protein	High	Q3BDU5	Prelamin-A/C OS=Homo sapiens OX=9606 GN=LMNA PE=1 SV=1	LMNA	Q3BDU5	0	FALSE	27.789	15	6	6	6	6	487	55.6	6.65		43		78	23			5		6	4			1		3	2			1		3	2			cytoskeleton;nucleus		Pf00038	[GO:0005882]; GO:0099513; GO:0045111; GO:0099512; GO:0005856; GO:0099081; GO:0043232; GO:0099080; GO:0043228; GO:0043229; GO:0110165; GO:0043226; GO:0005622; GO:0005575 [GO:0016607]; GO:0016604; GO:0110165; GO:0005654; GO:0005575; GO:0031981; GO:0070013; GO:0005634; GO:0043233; GO:0043229; GO:0043231; GO:0031974; GO:0043226; GO:0005622; GO:0043227		ENSG00000160789	WP4299; WP5102; WP5103; WP5104; WP5316; WP5401
FALSE	Master Protein	High	O75144	ICOS ligand OS=Homo sapiens OX=9606 GN=ICOSLG PE=1 SV=2	ICOSLG	A8MUZ1; hsa:23308; O75144; Q9HD18; Q9NRQ1	0	FALSE	6.264	7	2	2	4	2	302	33.3	5.31		0	35		0	36		3	3		3	3		1	1		1	1		1	1		1	1	stress response;signal transduction;other biological processes	plasma membrane;other membranes;other cell component	signal transduction activity or receptor binding;other molecular function	Pf07686	[GO:0001817]; GO:0010468; GO:0051239; GO:0010556; GO:0050789; GO:0031326; GO:0060255; GO:0065007; GO:0009889; GO:0031323; GO:0019222; GO:0008150; GO:0050794 [GO:0002250]; GO:0006955; GO:0002376; GO:0050896; GO:0008150 [GO:0005102]; GO:0005515; GO:0005488; GO:0003674 [GO:0005886]; GO:0016020; GO:0071944; GO:0110165; GO:0005575 [GO:0006952]; GO:0006950; GO:0050896; GO:0008150 [GO:0006972]; GO:00069…	23308	ENSG00000160223	WP5218
FALSE	Master Protein	High	P17900	Ganglioside GM2 activator OS=Homo sapiens OX=9606 GN=GM2A PE=1 SV=4	GM2A	B2R699; D3DQH6; hsa:2760; P17900; Q14426; Q14428; Q6LBL5	0	FALSE	5.482	9	2	2	2	2	193	20.8	5.31				21						9						2						2			other metabolic processes;transport;other biological processes	non-structural extracellular;plasma membrane;other membranes;cytosol;other cytoplasmic organelle;other cell component	transporter activity;enzyme regulator activity;other molecular function	Pf02221	[GO:0005319]; GO:0005215; GO:0006869; GO:0003674; GO:0071702; GO:0010876; GO:0006810; GO:0033036; GO:0051234; GO:0051179; GO:0008150 [GO:0005576]; GO:0110165; GO:0005575 [GO:0005829]; GO:0110165; GO:0005737; GO:0005575; GO:0005622 [GO:0006687]; GO:0006664; GO:0006665; GO:0006643; GO:1903509; GO:1901564; GO:0044255; GO:0006629; GO:1901135; GO:0006807; GO:0071704; GO:0044237; GO:0044238; GO:0008152…	2760	ENSG00000196743	WP4153
FALSE	Master Protein	High	P19652	Alpha-1-acid glycoprotein 2 OS=Homo sapiens OX=9606 GN=ORM2 PE=1 SV=2	ORM2	B2R5L2; hsa:5005; P19652; Q16571; Q5T538; Q6IB74	0	FALSE	14.208	15	3	3	9	2	201	23.6	5.11		17	0		90	21		9	6		9	6		2	1		2	1		2	1		4	2	stress response;other biological processes	non-structural extracellular;other cytoplasmic organelle;other cell component		Pf00061	[GO:0002682]; GO:0050789; GO:0065007; GO:0008150 [GO:0005576]; GO:0110165; GO:0005575 [GO:0005615]; GO:0110165; GO:0005576; GO:0005575 [GO:0006953]; GO:0002526; GO:0006954; GO:0006952; GO:0006950; GO:0050896; GO:0008150 [GO:0031093]; GO:0034774; GO:0031091; GO:0060205; GO:0030141; GO:0031983; GO:0070013; GO:0031410; GO:0099503; GO:0012505; GO:0043233; GO:0031982; GO:0043229; GO:0097708; GO:000573…	5005	ENSG00000228278	WP2877
FALSE	Master Protein	High	P01833	Polymeric immunoglobulin receptor OS=Homo sapiens OX=9606 GN=PIGR PE=1 SV=4	PIGR	hsa:5284; P01833; Q68D81; Q8IZY7	0	FALSE	4.697	2	2	2	4	2	764	83.2	5.74	25	29		0	26		1	1		1	1		1	1		1	1		1	1		1	1		transport;signal transduction;other biological processes	non-structural extracellular;plasma membrane;other membranes;other cytoplasmic organelle;other cell component	other molecular function	Pf07686	[GO:0001580]; GO:0050912; GO:0050913; GO:0050907; GO:0050909; GO:0009593; GO:0050906; GO:0007606; GO:0051606; GO:0042221; GO:0007600; GO:0050896; GO:0050877; GO:0008150; GO:0003008; GO:0032501 [GO:0001790]; GO:0019865; GO:0044877; GO:0005488; GO:0003674 [GO:0001792]; GO:0019763; GO:0004888; GO:0140375; GO:0038093; GO:0038023; GO:0002768; GO:0060089; GO:0002764; GO:0007166; GO:0003674; GO:0007165;…	5284	ENSG00000162896
FALSE	Master Protein	High	P31151	Protein S100-A7 OS=Homo sapiens OX=9606 GN=S100A7 PE=1 SV=4	S100A7	hsa:6278; P31151; Q5SY67; Q6FGE3; Q9H1E2	0	FALSE	36.352	24	4	7	21	4	101	11.5	6.77		13	14		95	194		11	11		24	22		1	1		3	2		1	2		8	10	stress response;developmental processes;other biological processes	non-structural extracellular;cytosol;ER/Golgi;nucleus;other cytoplasmic organelle;other cell component	signal transduction activity or receptor binding;other molecular function	Pf01023	[GO:0000302]; GO:0006979; GO:1901700; GO:0006950; GO:0042221; GO:0050896; GO:0008150 [GO:0001525]; GO:0048646; GO:0048514; GO:0032502; GO:0009653; GO:0035239; GO:0001568; GO:0008150; GO:0048856; GO:0035295; GO:0001944; GO:0007275; GO:0048731; GO:0072359; GO:0032501 [GO:0005509]; GO:0046872; GO:0043169; GO:0043167; GO:0036094; GO:0005488; GO:0003674 [GO:0005576]; GO:0110165; GO:0005575 [GO:0005615…	6278	ENSG00000143556
FALSE	Master Protein	High	Q5T0I0	Gelsolin (Fragment) OS=Homo sapiens OX=9606 GN=GSN PE=1 SV=1	GSN	Q5T0I0	0	FALSE	64.307	34	8	9	107	2	260	28.9	7.9	307	153	379	342	163	788	11	8	18	11	8	6	3	3	2	3	3	1	17	11	20	13	13	33	cell organization and biogenesis;stress response;transport;other biological processes	cytoskeleton;other cell component	cytoskeletal activity;other molecular function	Pf00626	[GO:0005856]; GO:0043232; GO:0043228; GO:0043229; GO:0043226; GO:0005622; GO:0110165; GO:0005575 [GO:0005925]; GO:0030055; GO:0070161; GO:0030054; GO:0110165; GO:0005575 [GO:0006911]; GO:0099024; GO:0006909; GO:0010324; GO:0006897; GO:0061024; GO:0016192; GO:0098657; GO:0016043; GO:0006810; GO:0009987; GO:0071840; GO:0051234; GO:0008150; GO:0051179 [GO:0030027]; GO:0120025; GO:0031252; GO:0042995…		ENSG00000148180	WP4217
FALSE	Master Protein	High	P06702	Protein S100-A9 OS=Homo sapiens OX=9606 GN=S100A9 PE=1 SV=1	S100A9	D3DV36; hsa:6280; P06702; Q6FGA1; Q9NYM0; Q9UCJ1	0	FALSE	60.62	51	5	6	17	5	114	13.2	6.13		0		72	156	25		19		18	19	13		2		2	2	1		3		3	10	1	cell adhesion;cell-cell signaling;protein metabolism;other metabolic processes;stress response;developmental processes;other biological processes	non-structural extracellular;plasma membrane;other membranes;cytosol;cytoskeleton;other cell component	signal transduction activity or receptor binding;cytoskeletal activity;other molecular function	Pf01023	[GO:0002523]; GO:0050900; GO:0006954; GO:0002376; GO:0016477; GO:0006952; GO:0008150; GO:0048870; GO:0006950; GO:0009987; GO:0050896 [GO:0002544]; GO:0006954; GO:0006952; GO:0006950; GO:0050896; GO:0008150 [GO:0005509]; GO:0046872; GO:0043169; GO:0043167; GO:0036094; GO:0005488; GO:0003674 [GO:0005615]; GO:0110165; GO:0005576; GO:0005575 [GO:0005737]; GO:0110165; GO:0005622; GO:0005575 [GO:000582…	6280	ENSG00000163220	WP2865; WP2877
FALSE	Master Protein	High	P05109	Protein S100-A8 OS=Homo sapiens OX=9606 GN=S100A8 PE=1 SV=1	S100A8	A8K5L3; D3DV37; hsa:6279; P05109; Q5SY70; Q9UC84; Q9UC92; Q9UCJ0; Q9UCM6	0	FALSE	15.356	28	3	3	11	3	93	10.8	7.03	29	91		30	145		9	19		9	19		1	2		1	2		1	3		1	6		cell adhesion;cell-cell signaling;protein metabolism;other metabolic processes;stress response;transport;developmental processes;other biological processes	non-structural extracellular;plasma membrane;other membranes;cytosol;cytoskeleton;other cell component	signal transduction activity or receptor binding;cytoskeletal activity;other molecular function	Pf01023	[GO:0002523]; GO:0050900; GO:0006954; GO:0002376; GO:0016477; GO:0006952; GO:0008150; GO:0048870; GO:0006950; GO:0009987; GO:0050896 [GO:0002544]; GO:0006954; GO:0006952; GO:0006950; GO:0050896; GO:0008150 [GO:0002790]; GO:0015833; GO:0046903; GO:0042886; GO:0071702; GO:0006810; GO:0071705; GO:0051234; GO:0051179; GO:0008150 [GO:0002793]; GO:0002791; GO:0051047; GO:0051046; GO:0090087; GO:0051050…	6279	ENSG00000143546	WP2877
FALSE	Master Protein	High	J3KN67	Tropomyosin 3 OS=Homo sapiens OX=9606 GN=TPM3 PE=1 SV=1	TPM3	J3KN67	0	FALSE	9.437	8	2	2	2	2	285	33.2	4.77				59	32					5	4					1	1					1	1			cytosol;cytoskeleton	cytoskeletal activity	Pf00261	[GO:0003779]; GO:0008092; GO:0005515; GO:0005488; GO:0003674 [GO:0005829]; GO:0110165; GO:0005737; GO:0005575; GO:0005622 [GO:0015629]; GO:0005856; GO:0043232; GO:0043228; GO:0043229; GO:0043226; GO:0005622; GO:0110165; GO:0005575		ENSG00000143549	WP2817
FALSE	Master Protein	High	Q9HCB6	Spondin-1 OS=Homo sapiens OX=9606 GN=SPON1 PE=1 SV=2	SPON1	A8K6W5; hsa:10418; O94862; Q8NCD7; Q8WUR5; Q9HCB6	0	FALSE	6.262	3	2	2	3	2	807	90.9	6.11	45			27	0		1			1	1		1			1	1		1			1	1		cell adhesion;protein metabolism;other metabolic processes;other biological processes	extracellular matrix;ER/Golgi	extracellular structural activity;other molecular function	Pf00090, Pf02014, Pf06468, Pf19028	[GO:0005201]; GO:0005198; GO:0003674 [GO:0005788]; GO:0070013; GO:0005783; GO:0043233; GO:0043229; GO:0043231; GO:0005737; GO:0012505; GO:0031974; GO:0043226; GO:0005622; GO:0043227; GO:0110165; GO:0005575 [GO:0007155]; GO:0009987; GO:0008150 [GO:0010954]; GO:0045862; GO:0070613; GO:1903319; GO:0030162; GO:0051247; GO:1903317; GO:0010628; GO:0051246; GO:0010604; GO:0051173; GO:0010468; GO:0010557…	10418	ENSG00000262655	WP4754
FALSE	Master Protein	High	P25815	Protein S100-P OS=Homo sapiens OX=9606 GN=S100P PE=1 SV=2	S100P	hsa:6286; P25815; Q5J7W2	0	FALSE	6.363	24	2	2	2	2	95	10.4	4.88				28	28					14	11					1	1					1	1		other biological processes	non-structural extracellular;plasma membrane;other membranes;nucleus;other cell component	other molecular function	Pf01023	[GO:0000287]; GO:0046872; GO:0043169; GO:0043167; GO:0036094; GO:0005488; GO:0003674 [GO:0005509]; GO:0046872; GO:0043169; GO:0043167; GO:0036094; GO:0005488; GO:0003674 [GO:0005576]; GO:0110165; GO:0005575 [GO:0005634]; GO:0043231; GO:0043227; GO:0043229; GO:0043226; GO:0005622; GO:0110165; GO:0005575 [GO:0005654]; GO:0110165; GO:0031981; GO:0005575; GO:0070013; GO:0005634; GO:0043233; GO:004322…	6286	ENSG00000163993	WP2361; WP2880; WP2882
[truncated: 19 more columns]

## Sheet: SVC enriched (p<0.05)
Checked	Master	Protein FDR Confidence: Combined	Accession	Description	Gene Symbol	Gene ID	Exp. q-value: Combined	Contaminant	Sum PEP Score	Coverage [%]	# Peptides	# Isoforms	# PSMs	# Unique Peptides	# AAs	MW [kDa]	calc. pI	Score Mascot: A4 Mascot	Score Mascot: A7 Mascot	Score Mascot: A9 Mascot	Score Mascot: B4 Mascot	Score Mascot: B7 Mascot	Score Mascot: B9 Mascot	Coverage [%] (by Search Engine): A4 Mascot	Coverage [%] (by Search Engine): A7 Mascot	Coverage [%] (by Search Engine): A9 Mascot	Coverage [%] (by Search Engine): B4 Mascot	Coverage [%] (by Search Engine): B7 Mascot	Coverage [%] (by Search Engine): B9 Mascot	# Peptides (by Search Engine): A4 Mascot	# Peptides (by Search Engine): A7 Mascot	# Peptides (by Search Engine): A9 Mascot	# Peptides (by Search Engine): B4 Mascot	# Peptides (by Search Engine): B7 Mascot	# Peptides (by Search Engine): B9 Mascot	# PSMs (by Search Engine): A4 Mascot	# PSMs (by Search Engine): A7 Mascot	# PSMs (by Search Engine): A9 Mascot	# PSMs (by Search Engine): B4 Mascot	# PSMs (by Search Engine): B7 Mascot	# PSMs (by Search Engine): B9 Mascot	Biological Process	Cellular Component	Molecular Function	Pfam IDs	GO Accessions	Entrez Gene ID	Ensembl Gene ID	WikiPathway Accessions
SVC_UNIQUE	Master Protein	High	P20933	N(4)-(beta-N-acetylglucosaminyl)-L-asparaginase OS=Homo sapiens OX=9606 GN=AGA PE=1 SV=2	AGA	B2R7H2; D3DP47; hsa:175; P20933; Q4W5Q2; Q6FHN6; Q9UCK6; Q9UCK7; Q9UCK8	0	FALSE	5.652	8	2	2	2	2	346	37.2	6.28				34		21				4		3				1		1				1		1	protein metabolism;other metabolic processes	non-structural extracellular;ER/Golgi;other cytoplasmic organelle;other cell component	other molecular function	Pf01112	[GO:0003948]; GO:0016811; GO:0016810; GO:0016787; GO:0003824; GO:0003674 [GO:0004067]; GO:0016811; GO:0016810; GO:0016787; GO:0003824; GO:0003674 [GO:0005576]; GO:0110165; GO:0005575 [GO:0005615]; GO:0110165; GO:0005576; GO:0005575 [GO:0005737]; GO:0110165; GO:0005622; GO:0005575 [GO:0005764]; GO:0000323; GO:0005773; GO:0043231; GO:0005737; GO:0043227; GO:0043229; GO:0110165; GO:0005622; GO:00432…	175	ENSG00000038002
SVC_UPREG	Master Protein	High	Q09666	Neuroblast differentiation-associated protein AHNAK OS=Homo sapiens OX=9606 GN=AHNAK PE=1 SV=2	AHNAK	A1A586; hsa:79026; Q09666	0	FALSE	10.199	4	5	5	6	5	5890	628.7	6.15				41	34	0				2	1	0				2	1	2				3	1	2	other biological processes	non-structural extracellular;plasma membrane;other membranes;cytosol;cytoskeleton;nucleus;other cell component	other molecular function		[GO:0005634]; GO:0043231; GO:0043227; GO:0043229; GO:0043226; GO:0005622; GO:0110165; GO:0005575 [GO:0005737]; GO:0110165; GO:0005622; GO:0005575 [GO:0005829]; GO:0110165; GO:0005737; GO:0005575; GO:0005622 [GO:0005886]; GO:0016020; GO:0071944; GO:0110165; GO:0005575 [GO:0015629]; GO:0005856; GO:0043232; GO:0043228; GO:0043229; GO:0043226; GO:0005622; GO:0110165; GO:0005575 [GO:0030315]; GO:01101…	79026	ENSG00000124942
SVC_UNIQUE	Master Protein	High	Q5T3N1	Annexin (Fragment) OS=Homo sapiens OX=9606 GN=ANXA1 PE=1 SV=1	ANXA1	Q5T3N1	0	FALSE	16.957	23	4	4	5	4	204	22.7	5.53				42	85	29				5	9	8				1	2	1				1	3	1		non-structural extracellular;plasma membrane;other membranes;cytosol;nucleus;other cytoplasmic organelle;other cell component	enzyme regulator activity;other molecular function	Pf00191	[GO:0001891]; GO:0110165; GO:0005886; GO:0005575; GO:0016020; GO:0071944 [GO:0005509]; GO:0046872; GO:0043169; GO:0043167; GO:0036094; GO:0005488; GO:0003674 [GO:0005544]; GO:0005543; GO:0008289; GO:0005488; GO:0003674 [GO:0005576]; GO:0110165; GO:0005575 [GO:0005654]; GO:0110165; GO:0031981; GO:0005575; GO:0070013; GO:0005634; GO:0043233; GO:0043229; GO:0043231; GO:0031974; GO:0043226; GO:000562…		ENSG00000135046	WP2431
SVC_UPREG	Master Protein	High	P07355	Annexin A2 OS=Homo sapiens OX=9606 GN=ANXA2 PE=1 SV=2	ANXA2	hsa:302; P07355; Q567R4; Q6N0B3; Q8TBV2; Q96DD5; Q9UDH8	0	FALSE	42.953	30	9	9	18	9	339	38.6	7.75	57		41	185	52	80	6		4	9	17	9	2		1	3	4	2	3		1	6	6	2	cell organization and biogenesis;RNA metabolism OR transcription;other metabolic processes;transport;developmental processes;other biological processes	non-structural extracellular;extracellular matrix;plasma membrane;other membranes;cytosol;nucleus;other cytoplasmic organelle;other cell component	transporter activity;enzyme regulator activity;cytoskeletal activity;other molecular function	Pf00191	[GO:0001525]; GO:0048646; GO:0048514; GO:0032502; GO:0009653; GO:0035239; GO:0001568; GO:0008150; GO:0048856; GO:0035295; GO:0001944; GO:0007275; GO:0048731; GO:0072359; GO:0032501 [GO:0001533]; GO:0005886; GO:0016020; GO:0071944; GO:0110165; GO:0005575 [GO:0001765]; GO:0031579; GO:0071709; GO:0061024; GO:0022607; GO:0044091; GO:0016043; GO:0044085; GO:0071840; GO:0009987; GO:0008150 [GO:0001786]…	302	ENSG00000182718	WP4659; WP5097; WP98
SVC_UPREG	Master Protein	High	C9JH19	Cathepsin D OS=Homo sapiens OX=9606 GN=CTSD PE=1 SV=2	CTSD	C9JH19	0	FALSE	49.388	25	9	10	26	9	451	48.6	7.84	75	46	30	71	110	93	2	8	11	2	10	14	1	3	3	1	4	4	4	4	3	2	7	6	protein metabolism	non-structural extracellular;other cytoplasmic organelle	other molecular function	Pf00026, Pf07966	[GO:0004190]; GO:0004175; GO:0070001; GO:0008233; GO:0016787; GO:0140096; GO:0003824; GO:0003674 [GO:0005576]; GO:0110165; GO:0005575 [GO:0005764]; GO:0000323; GO:0005773; GO:0043231; GO:0005737; GO:0043227; GO:0043229; GO:0110165; GO:0005622; GO:0043226; GO:0005575 [GO:0006508]; GO:0019538; GO:0043170; GO:0044238; GO:1901564; GO:0071704; GO:0008152; GO:0006807; GO:0008150		ENSG00000117984	WP5346
SVC_UPREG	Master Protein	High	P17900	Ganglioside GM2 activator OS=Homo sapiens OX=9606 GN=GM2A PE=1 SV=4	GM2A	B2R699; D3DQH6; hsa:2760; P17900; Q14426; Q14428; Q6LBL5	0	FALSE	5.482	9	2	2	2	2	193	20.8	5.31				21						9						2						2			other metabolic processes;transport;other biological processes	non-structural extracellular;plasma membrane;other membranes;cytosol;other cytoplasmic organelle;other cell component	transporter activity;enzyme regulator activity;other molecular function	Pf02221	[GO:0005319]; GO:0005215; GO:0006869; GO:0003674; GO:0071702; GO:0010876; GO:0006810; GO:0033036; GO:0051234; GO:0051179; GO:0008150 [GO:0005576]; GO:0110165; GO:0005575 [GO:0005829]; GO:0110165; GO:0005737; GO:0005575; GO:0005622 [GO:0006687]; GO:0006664; GO:0006665; GO:0006643; GO:1903509; GO:1901564; GO:0044255; GO:0006629; GO:1901135; GO:0006807; GO:0071704; GO:0044237; GO:0044238; GO:0008152…	2760	ENSG00000196743	WP4153
SVC_UPREG	Master Protein	High	Q5T0I0	Gelsolin (Fragment) OS=Homo sapiens OX=9606 GN=GSN PE=1 SV=1	GSN	Q5T0I0	0	FALSE	64.307	34	8	9	107	2	260	28.9	7.9	307	153	379	342	163	788	11	8	18	11	8	6	3	3	2	3	3	1	17	11	20	13	13	33	cell organization and biogenesis;stress response;transport;other biological processes	cytoskeleton;other cell component	cytoskeletal activity;other molecular function	Pf00626	[GO:0005856]; GO:0043232; GO:0043228; GO:0043229; GO:0043226; GO:0005622; GO:0110165; GO:0005575 [GO:0005925]; GO:0030055; GO:0070161; GO:0030054; GO:0110165; GO:0005575 [GO:0006911]; GO:0099024; GO:0006909; GO:0010324; GO:0006897; GO:0061024; GO:0016192; GO:0098657; GO:0016043; GO:0006810; GO:0009987; GO:0071840; GO:0051234; GO:0008150; GO:0051179 [GO:0030027]; GO:0120025; GO:0031252; GO:0042995…		ENSG00000148180	WP4217
SVC_UPREG	Master Protein	High	O75144	ICOS ligand OS=Homo sapiens OX=9606 GN=ICOSLG PE=1 SV=2	ICOSLG	A8MUZ1; hsa:23308; O75144; Q9HD18; Q9NRQ1	0	FALSE	6.264	7	2	2	4	2	302	33.3	5.31		0	35		0	36		3	3		3	3		1	1		1	1		1	1		1	1	stress response;signal transduction;other biological processes	plasma membrane;other membranes;other cell component	signal transduction activity or receptor binding;other molecular function	Pf07686	[GO:0001817]; GO:0010468; GO:0051239; GO:0010556; GO:0050789; GO:0031326; GO:0060255; GO:0065007; GO:0009889; GO:0031323; GO:0019222; GO:0008150; GO:0050794 [GO:0002250]; GO:0006955; GO:0002376; GO:0050896; GO:0008150 [GO:0005102]; GO:0005515; GO:0005488; GO:0003674 [GO:0005886]; GO:0016020; GO:0071944; GO:0110165; GO:0005575 [GO:0006952]; GO:0006950; GO:0050896; GO:0008150 [GO:0006972]; GO:00069…	23308	ENSG00000160223	WP5218
SVC_UPREG	Master Protein	High	P80188	Neutrophil gelatinase-associated lipocalin OS=Homo sapiens OX=9606 GN=LCN2 PE=1 SV=2	LCN2	A6NII8; B4DWV4; B7ZAA2; hsa:3934; P30150; P80188; Q5SYV9; Q5SYW0; Q6FGL5; Q92683	0	FALSE	23.825	13	2	2	8	2	198	22.6	8.91		59			94	0		8			8	6		1			1	1		4			3	1	stress response;transport;other biological processes	non-structural extracellular;other cell component	other molecular function	Pf00061	[GO:0005506]; GO:0046914; GO:0046872; GO:0043169; GO:0043167; GO:0036094; GO:0005488; GO:0003674 [GO:0005615]; GO:0110165; GO:0005576; GO:0005575 [GO:0006915]; GO:0012501; GO:0008219; GO:0009987; GO:0008150 [GO:0015891]; GO:1901678; GO:0006826; GO:0000041; GO:0030001; GO:0006812; GO:0006811; GO:0006810; GO:0051234; GO:0051179; GO:0008150 [GO:0035580]; GO:0034774; GO:0042581; GO:0060205; GO:003014…	3934	ENSG00000148346	WP4329; WP4352
SVC_UPREG	Master Protein	High	Q3BDU5	Prelamin-A/C OS=Homo sapiens OX=9606 GN=LMNA PE=1 SV=1	LMNA	Q3BDU5	0	FALSE	27.789	15	6	6	6	6	487	55.6	6.65		43		78	23			5		6	4			1		3	2			1		3	2			cytoskeleton;nucleus		Pf00038	[GO:0005882]; GO:0099513; GO:0045111; GO:0099512; GO:0005856; GO:0099081; GO:0043232; GO:0099080; GO:0043228; GO:0043229; GO:0110165; GO:0043226; GO:0005622; GO:0005575 [GO:0016607]; GO:0016604; GO:0110165; GO:0005654; GO:0005575; GO:0031981; GO:0070013; GO:0005634; GO:0043233; GO:0043229; GO:0043231; GO:0031974; GO:0043226; GO:0005622; GO:0043227		ENSG00000160789	WP4299; WP5102; WP5103; WP5104; WP5316; WP5401
SVC_UPREG	Master Protein	High	P19652	Alpha-1-acid glycoprotein 2 OS=Homo sapiens OX=9606 GN=ORM2 PE=1 SV=2	ORM2	B2R5L2; hsa:5005; P19652; Q16571; Q5T538; Q6IB74	0	FALSE	14.208	15	3	3	9	2	201	23.6	5.11		17	0		90	21		9	6		9	6		2	1		2	1		2	1		4	2	stress response;other biological processes	non-structural extracellular;other cytoplasmic organelle;other cell component		Pf00061	[GO:0002682]; GO:0050789; GO:0065007; GO:0008150 [GO:0005576]; GO:0110165; GO:0005575 [GO:0005615]; GO:0110165; GO:0005576; GO:0005575 [GO:0006953]; GO:0002526; GO:0006954; GO:0006952; GO:0006950; GO:0050896; GO:0008150 [GO:0031093]; GO:0034774; GO:0031091; GO:0060205; GO:0030141; GO:0031983; GO:0070013; GO:0031410; GO:0099503; GO:0012505; GO:0043233; GO:0031982; GO:0043229; GO:0097708; GO:000573…	5005	ENSG00000228278	WP2877
SVC_UPREG	Master Protein	High	P01833	Polymeric immunoglobulin receptor OS=Homo sapiens OX=9606 GN=PIGR PE=1 SV=4	PIGR	hsa:5284; P01833; Q68D81; Q8IZY7	0	FALSE	4.697	2	2	2	4	2	764	83.2	5.74	25	29		0	26		1	1		1	1		1	1		1	1		1	1		1	1		transport;signal transduction;other biological processes	non-structural extracellular;plasma membrane;other membranes;other cytoplasmic organelle;other cell component	other molecular function	Pf07686	[GO:0001580]; GO:0050912; GO:0050913; GO:0050907; GO:0050909; GO:0009593; GO:0050906; GO:0007606; GO:0051606; GO:0042221; GO:0007600; GO:0050896; GO:0050877; GO:0008150; GO:0003008; GO:0032501 [GO:0001790]; GO:0019865; GO:0044877; GO:0005488; GO:0003674 [GO:0001792]; GO:0019763; GO:0004888; GO:0140375; GO:0038093; GO:0038023; GO:0002768; GO:0060089; GO:0002764; GO:0007166; GO:0003674; GO:0007165;…	5284	ENSG00000162896
SVC_UPREG	Master Protein	High	O14818	Proteasome subunit alpha type-7 OS=Homo sapiens OX=9606 GN=PSMA7 PE=1 SV=1	PSMA7	B2R515; hsa:5688; O14818; Q5JXJ2; Q9BR53; Q9H4K5; Q9UEU8	0	FALSE	6.906	8	2	2	3	2	248	27.9	8.46		19			55			4			4			1			1			1			2		protein metabolism;other metabolic processes	cytosol;nucleus;other cell component	other molecular function	Pf00227, Pf10584	[GO:0000502]; GO:0140535; GO:1905369; GO:0032991; GO:1905368; GO:0005575; GO:1902494 [GO:0005634]; GO:0043231; GO:0043227; GO:0043229; GO:0043226; GO:0005622; GO:0110165; GO:0005575 [GO:0005654]; GO:0110165; GO:0031981; GO:0005575; GO:0070013; GO:0005634; GO:0043233; GO:0043229; GO:0043231; GO:0031974; GO:0043226; GO:0005622; GO:0043227 [GO:0005737]; GO:0110165; GO:0005622; GO:0005575 [GO:0005829…	5688	ENSG00000101182	WP183; WP2059; WP5124
SVC_UPREG	Master Protein	High	P31151	Protein S100-A7 OS=Homo sapiens OX=9606 GN=S100A7 PE=1 SV=4	S100A7	hsa:6278; P31151; Q5SY67; Q6FGE3; Q9H1E2	0	FALSE	36.352	24	4	7	21	4	101	11.5	6.77		13	14		95	194		11	11		24	22		1	1		3	2		1	2		8	10	stress response;developmental processes;other biological processes	non-structural extracellular;cytosol;ER/Golgi;nucleus;other cytoplasmic organelle;other cell component	signal transduction activity or receptor binding;other molecular function	Pf01023	[GO:0000302]; GO:0006979; GO:1901700; GO:0006950; GO:0042221; GO:0050896; GO:0008150 [GO:0001525]; GO:0048646; GO:0048514; GO:0032502; GO:0009653; GO:0035239; GO:0001568; GO:0008150; GO:0048856; GO:0035295; GO:0001944; GO:0007275; GO:0048731; GO:0072359; GO:0032501 [GO:0005509]; GO:0046872; GO:0043169; GO:0043167; GO:0036094; GO:0005488; GO:0003674 [GO:0005576]; GO:0110165; GO:0005575 [GO:0005615…	6278	ENSG00000143556
SVC_UPREG	Master Protein	High	P05109	Protein S100-A8 OS=Homo sapiens OX=9606 GN=S100A8 PE=1 SV=1	S100A8	A8K5L3; D3DV37; hsa:6279; P05109; Q5SY70; Q9UC84; Q9UC92; Q9UCJ0; Q9UCM6	0	FALSE	15.356	28	3	3	11	3	93	10.8	7.03	29	91		30	145		9	19		9	19		1	2		1	2		1	3		1	6		cell adhesion;cell-cell signaling;protein metabolism;other metabolic processes;stress response;transport;developmental processes;other biological processes	non-structural extracellular;plasma membrane;other membranes;cytosol;cytoskeleton;other cell component	signal transduction activity or receptor binding;cytoskeletal activity;other molecular function	Pf01023	[GO:0002523]; GO:0050900; GO:0006954; GO:0002376; GO:0016477; GO:0006952; GO:0008150; GO:0048870; GO:0006950; GO:0009987; GO:0050896 [GO:0002544]; GO:0006954; GO:0006952; GO:0006950; GO:0050896; GO:0008150 [GO:0002790]; GO:0015833; GO:0046903; GO:0042886; GO:0071702; GO:0006810; GO:0071705; GO:0051234; GO:0051179; GO:0008150 [GO:0002793]; GO:0002791; GO:0051047; GO:0051046; GO:0090087; GO:0051050…	6279	ENSG00000143546	WP2877
SVC_UPREG	Master Protein	High	P06702	Protein S100-A9 OS=Homo sapiens OX=9606 GN=S100A9 PE=1 SV=1	S100A9	D3DV36; hsa:6280; P06702; Q6FGA1; Q9NYM0; Q9UCJ1	0	FALSE	60.62	51	5	6	17	5	114	13.2	6.13		0		72	156	25		19		18	19	13		2		2	2	1		3		3	10	1	cell adhesion;cell-cell signaling;protein metabolism;other metabolic processes;stress response;developmental processes;other biological processes	non-structural extracellular;plasma membrane;other membranes;cytosol;cytoskeleton;other cell component	signal transduction activity or receptor binding;cytoskeletal activity;other molecular function	Pf01023	[GO:0002523]; GO:0050900; GO:0006954; GO:0002376; GO:0016477; GO:0006952; GO:0008150; GO:0048870; GO:0006950; GO:0009987; GO:0050896 [GO:0002544]; GO:0006954; GO:0006952; GO:0006950; GO:0050896; GO:0008150 [GO:0005509]; GO:0046872; GO:0043169; GO:0043167; GO:0036094; GO:0005488; GO:0003674 [GO:0005615]; GO:0110165; GO:0005576; GO:0005575 [GO:0005737]; GO:0110165; GO:0005622; GO:0005575 [GO:000582…	6280	ENSG00000163220	WP2865; WP2877
SVC_UNIQUE	Master Protein	High	P25815	Protein S100-P OS=Homo sapiens OX=9606 GN=S100P PE=1 SV=2	S100P	hsa:6286; P25815; Q5J7W2	0	FALSE	6.363	24	2	2	2	2	95	10.4	4.88				28	28					14	11					1	1					1	1		other biological processes	non-structural extracellular;plasma membrane;other membranes;nucleus;other cell component	other molecular function	Pf01023	[GO:0000287]; GO:0046872; GO:0043169; GO:0043167; GO:0036094; GO:0005488; GO:0003674 [GO:0005509]; GO:0046872; GO:0043169; GO:0043167; GO:0036094; GO:0005488; GO:0003674 [GO:0005576]; GO:0110165; GO:0005575 [GO:0005634]; GO:0043231; GO:0043227; GO:0043229; GO:0043226; GO:0005622; GO:0110165; GO:0005575 [GO:0005654]; GO:0110165; GO:0031981; GO:0005575; GO:0070013; GO:0005634; GO:0043233; GO:004322…	6286	ENSG00000163993	WP2361; WP2880; WP2882
SVC_UPREG	Master Protein	High	P29508	Serpin B3 OS=Homo sapiens OX=9606 GN=SERPINB3 PE=1 SV=2	SERPINB3	A6NDM2; B2RBT5; B3W5Y6; hsa:6317; P29508; Q53H28; Q53YB5; Q86VF3; Q86W04; Q8IWL4; Q8IXI3; Q96J21; Q9BYF8	0	FALSE	15.677	10	4	4	6	2	390	44.5	6.81		46		42	65			4		3	5			2		1	2			2		1	3		cell-cell signaling;other biological processes	non-structural extracellular;plasma membrane;other membranes;cytosol;nucleus;other cytoplasmic organelle;other cell component	enzyme regulator activity;other molecular function	Pf00079	[GO:0001618]; GO:0140272; GO:0046718; GO:0005515; GO:0044409; GO:0019058; GO:0005488; GO:0051701; GO:0016032; GO:0003674; GO:0044403; GO:0008150; GO:0044419 [GO:0002020]; GO:0019899; GO:0005515; GO:0005488; GO:0003674 [GO:0004867]; GO:0004866; GO:0030414; GO:0061135; GO:0004857; GO:0061134; GO:0030234; GO:0140678; GO:0098772; GO:0003674 [GO:0004869]; GO:0004866; GO:0030414; GO:0061135; GO:0004857…	6317	ENSG00000057149	WP5390
SVC_UPREG	Master Protein	High	Q9HCB6	Spondin-1 OS=Homo sapiens OX=9606 GN=SPON1 PE=1 SV=2	SPON1	A8K6W5; hsa:10418; O94862; Q8NCD7; Q8WUR5; Q9HCB6	0	FALSE	6.262	3	2	2	3	2	807	90.9	6.11	45			27	0		1			1	1		1			1	1		1			1	1		cell adhesion;protein metabolism;other metabolic processes;other biological processes	extracellular matrix;ER/Golgi	extracellular structural activity;other molecular function	Pf00090, Pf02014, Pf06468, Pf19028	[GO:0005201]; GO:0005198; GO:0003674 [GO:0005788]; GO:0070013; GO:0005783; GO:0043233; GO:0043229; GO:0043231; GO:0005737; GO:0012505; GO:0031974; GO:0043226; GO:0005622; GO:0043227; GO:0110165; GO:0005575 [GO:0007155]; GO:0009987; GO:0008150 [GO:0010954]; GO:0045862; GO:0070613; GO:1903319; GO:0030162; GO:0051247; GO:1903317; GO:0010628; GO:0051246; GO:0010604; GO:0051173; GO:0010468; GO:0010557…	10418	ENSG00000262655	WP4754
SVC_UNIQUE	Master Protein	High	J3KN67	Tropomyosin 3 OS=Homo sapiens OX=9606 GN=TPM3 PE=1 SV=1	TPM3	J3KN67	0	FALSE	9.437	8	2	2	2	2	285	33.2	4.77				59	32					5	4					1	1					1	1			cytosol;cytoskeleton	cytoskeletal activity	Pf00261	[GO:0003779]; GO:0008092; GO:0005515; GO:0005488; GO:0003674 [GO:0005829]; GO:0110165; GO:0005737; GO:0005575; GO:0005622 [GO:0015629]; GO:0005856; GO:0043232; GO:0043228; GO:0043229; GO:0043226; GO:0005622; GO:0110165; GO:0005575		ENSG00000143549	WP2817
[truncated: 19 more columns]

## Sheet: Unique to SVC (p<0.05)
Checked	Master	Protein FDR Confidence: Combined	Accession	Description	Gene Symbol	Gene ID	Exp. q-value: Combined	Contaminant	Sum PEP Score	Coverage [%]	# Peptides	# Isoforms	# PSMs	# Unique Peptides	# AAs	MW [kDa]	calc. pI	Score Mascot: A4 Mascot	Score Mascot: A7 Mascot	Score Mascot: A9 Mascot	Score Mascot: B4 Mascot	Score Mascot: B7 Mascot	Score Mascot: B9 Mascot	Coverage [%] (by Search Engine): A4 Mascot	Coverage [%] (by Search Engine): A7 Mascot	Coverage [%] (by Search Engine): A9 Mascot	Coverage [%] (by Search Engine): B4 Mascot	Coverage [%] (by Search Engine): B7 Mascot	Coverage [%] (by Search Engine): B9 Mascot	# Peptides (by Search Engine): A4 Mascot	# Peptides (by Search Engine): A7 Mascot	# Peptides (by Search Engine): A9 Mascot	# Peptides (by Search Engine): B4 Mascot	# Peptides (by Search Engine): B7 Mascot	# Peptides (by Search Engine): B9 Mascot	# PSMs (by Search Engine): A4 Mascot	# PSMs (by Search Engine): A7 Mascot	# PSMs (by Search Engine): A9 Mascot	# PSMs (by Search Engine): B4 Mascot	# PSMs (by Search Engine): B7 Mascot	# PSMs (by Search Engine): B9 Mascot	Biological Process	Cellular Component	Molecular Function	Pfam IDs	GO Accessions	Entrez Gene ID	Ensembl Gene ID	WikiPathway Accessions
FALSE	Master Protein	High	P25815	Protein S100-P OS=Homo sapiens OX=9606 GN=S100P PE=1 SV=2	S100P	hsa:6286; P25815; Q5J7W2	0	FALSE	6.363	24	2	2	2	2	95	10.4	4.88				28	28					14	11					1	1					1	1		other biological processes	non-structural extracellular;plasma membrane;other membranes;nucleus;other cell component	other molecular function	Pf01023	[GO:0000287]; GO:0046872; GO:0043169; GO:0043167; GO:0036094; GO:0005488; GO:0003674 [GO:0005509]; GO:0046872; GO:0043169; GO:0043167; GO:0036094; GO:0005488; GO:0003674 [GO:0005576]; GO:0110165; GO:0005575 [GO:0005634]; GO:0043231; GO:0043227; GO:0043229; GO:0043226; GO:0005622; GO:0110165; GO:0005575 [GO:0005654]; GO:0110165; GO:0031981; GO:0005575; GO:0070013; GO:0005634; GO:0043233; GO:004322…	6286	ENSG00000163993	WP2361; WP2880; WP2882
FALSE	Master Protein	High	J3KN67	Tropomyosin 3 OS=Homo sapiens OX=9606 GN=TPM3 PE=1 SV=1	TPM3	J3KN67	0	FALSE	9.437	8	2	2	2	2	285	33.2	4.77				59	32					5	4					1	1					1	1			cytosol;cytoskeleton	cytoskeletal activity	Pf00261	[GO:0003779]; GO:0008092; GO:0005515; GO:0005488; GO:0003674 [GO:0005829]; GO:0110165; GO:0005737; GO:0005575; GO:0005622 [GO:0015629]; GO:0005856; GO:0043232; GO:0043228; GO:0043229; GO:0043226; GO:0005622; GO:0110165; GO:0005575		ENSG00000143549	WP2817
FALSE	Master Protein	High	Q5T3N1	Annexin (Fragment) OS=Homo sapiens OX=9606 GN=ANXA1 PE=1 SV=1	ANXA1	Q5T3N1	0	FALSE	16.957	23	4	4	5	4	204	22.7	5.53				42	85	29				5	9	8				1	2	1				1	3	1		non-structural extracellular;plasma membrane;other membranes;cytosol;nucleus;other cytoplasmic organelle;other cell component	enzyme regulator activity;other molecular function	Pf00191	[GO:0001891]; GO:0110165; GO:0005886; GO:0005575; GO:0016020; GO:0071944 [GO:0005509]; GO:0046872; GO:0043169; GO:0043167; GO:0036094; GO:0005488; GO:0003674 [GO:0005544]; GO:0005543; GO:0008289; GO:0005488; GO:0003674 [GO:0005576]; GO:0110165; GO:0005575 [GO:0005654]; GO:0110165; GO:0031981; GO:0005575; GO:0070013; GO:0005634; GO:0043233; GO:0043229; GO:0043231; GO:0031974; GO:0043226; GO:000562…		ENSG00000135046	WP2431
FALSE	Master Protein	High	P20933	N(4)-(beta-N-acetylglucosaminyl)-L-asparaginase OS=Homo sapiens OX=9606 GN=AGA PE=1 SV=2	AGA	B2R7H2; D3DP47; hsa:175; P20933; Q4W5Q2; Q6FHN6; Q9UCK6; Q9UCK7; Q9UCK8	0	FALSE	5.652	8	2	2	2	2	346	37.2	6.28				34		21				4		3				1		1				1		1	protein metabolism;other metabolic processes	non-structural extracellular;ER/Golgi;other cytoplasmic organelle;other cell component	other molecular function	Pf01112	[GO:0003948]; GO:0016811; GO:0016810; GO:0016787; GO:0003824; GO:0003674 [GO:0004067]; GO:0016811; GO:0016810; GO:0016787; GO:0003824; GO:0003674 [GO:0005576]; GO:0110165; GO:0005575 [GO:0005615]; GO:0110165; GO:0005576; GO:0005575 [GO:0005737]; GO:0110165; GO:0005622; GO:0005575 [GO:0005764]; GO:0000323; GO:0005773; GO:0043231; GO:0005737; GO:0043227; GO:0043229; GO:0110165; GO:0005622; GO:00432…	175	ENSG00000038002
[truncated: 19 more columns]

## Sheet: HV enriched (p<0.05)
Checked	Master	Protein FDR Confidence: Combined	Accession	Description	Gene Symbol	Gene ID	Exp. q-value: Combined	Contaminant	Sum PEP Score	Coverage [%]	# Peptides	# Isoforms	# PSMs	# Unique Peptides	# AAs	MW [kDa]	calc. pI	Score Mascot: A4 Mascot	Score Mascot: A7 Mascot	Score Mascot: A9 Mascot	Score Mascot: B4 Mascot	Score Mascot: B7 Mascot	Score Mascot: B9 Mascot	Coverage [%] (by Search Engine): A4 Mascot	Coverage [%] (by Search Engine): A7 Mascot	Coverage [%] (by Search Engine): A9 Mascot	Coverage [%] (by Search Engine): B4 Mascot	Coverage [%] (by Search Engine): B7 Mascot	Coverage [%] (by Search Engine): B9 Mascot	# Peptides (by Search Engine): A4 Mascot	# Peptides (by Search Engine): A7 Mascot	# Peptides (by Search Engine): A9 Mascot	# Peptides (by Search Engine): B4 Mascot	# Peptides (by Search Engine): B7 Mascot	# Peptides (by Search Engine): B9 Mascot	# PSMs (by Search Engine): A4 Mascot	# PSMs (by Search Engine): A7 Mascot	# PSMs (by Search Engine): A9 Mascot	# PSMs (by Search Engine): B4 Mascot	# PSMs (by Search Engine): B7 Mascot	# PSMs (by Search Engine): B9 Mascot	Biological Process	Cellular Component	Molecular Function	Pfam IDs	GO Accessions	Entrez Gene ID	Ensembl Gene ID	WikiPathway Accessions
HV_UNIQUE	Master Protein	High	A0A7I2V4Y4	Alpha-actinin-1 OS=Homo sapiens OX=9606 GN=ACTN1 PE=1 SV=1	ACTN1	A0A7I2V4Y4	0	FALSE	15.565	2	2	2	2	2	895	103.5	5.5	66	0					2	1					1	1					1	1						cytoskeleton	cytoskeletal activity;other molecular function	Pf00307, Pf00435, Pf08726, Pf13833	[GO:0003779]; GO:0008092; GO:0005515; GO:0005488; GO:0003674 [GO:0005509]; GO:0046872; GO:0043169; GO:0043167; GO:0036094; GO:0005488; GO:0003674 [GO:0015629]; GO:0005856; GO:0043232; GO:0043228; GO:0043229; GO:0043226; GO:0005622; GO:0110165; GO:0005575		ENSG00000072110	WP4217; WP4560
HV_UPREG	Master Protein	High	Q13740	CD166 antigen OS=Homo sapiens OX=9606 GN=ALCAM PE=1 SV=2	ALCAM	B2RNS3; B4DTU0; hsa:214; O60892; Q13740; Q1HGM8; Q1HGM9; Q6PEY4; Q6ZS95	0	FALSE	9.471	4	2	2	3	2	583	65.1	6.25		29	0			0		2	2			2		1	1			1		1	1			1	cell adhesion;cell organization and biogenesis;developmental processes;signal transduction;other biological processes	plasma membrane;other membranes;other cell component	signal transduction activity or receptor binding;other molecular function	Pf08205, Pf13927	[GO:0001772]; GO:0110165; GO:0005886; GO:0005575; GO:0016020; GO:0071944 [GO:0002250]; GO:0006955; GO:0002376; GO:0050896; GO:0008150 [GO:0005102]; GO:0005515; GO:0005488; GO:0003674 [GO:0005886]; GO:0016020; GO:0071944; GO:0110165; GO:0005575 [GO:0007155]; GO:0009987; GO:0008150 [GO:0007157]; GO:0098742; GO:0098609; GO:0007155; GO:0009987; GO:0008150 [GO:0007165]; GO:0009987; GO:0050794; GO:0007…	214	ENSG00000170017
HV_UPREG	Master Protein	High	O43505	Beta-1,4-glucuronyltransferase 1 OS=Homo sapiens OX=9606 GN=B4GAT1 PE=1 SV=1	B4GAT1	hsa:11041; O43505; Q4TTN0	0	FALSE	10.189	8	3	3	7	3	415	47.1	7.2	48	39		34	63		2	6		2	6		1	2		1	2		1	2		1	3		cell organization and biogenesis;protein metabolism;other metabolic processes;developmental processes	other membranes;ER/Golgi	other molecular function	Pf13896	[GO:0000139]; GO:0098588; GO:0005794; GO:0031090; GO:0043231; GO:0005737; GO:0012505; GO:0016020; GO:0043227; GO:0043229; GO:0110165; GO:0005622; GO:0043226; GO:0005575 [GO:0005794]; GO:0043231; GO:0005737; GO:0012505; GO:0043227; GO:0043229; GO:0110165; GO:0005622; GO:0043226; GO:0005575 [GO:0007411]; GO:0097485; GO:0007409; GO:0031175; GO:0048812; GO:0048667; GO:0061564; GO:0120036; GO:0048666;…	11041	ENSG00000174684	WP5348
HV_UPREG	Master Protein	High	P81605	Dermcidin OS=Homo sapiens OX=9606 GN=DCD PE=1 SV=2	DCD	A5JHP2; A5JHP3; hsa:117159; P58461; P81605; Q53YJ2	0	FALSE	29.502	23	3	3	16	3	110	11.3	6.54	69	165		73	114		10	13		10	13		1	2		1	2		2	7		2	5		protein metabolism;stress response;transport	non-structural extracellular;other membranes	transporter activity;other molecular function	Pf15291	[GO:0005216]; GO:0015075; GO:0015267; GO:0022857; GO:0034220; GO:0022803; GO:0005215; GO:0055085; GO:0006811; GO:0003674; GO:0006810; GO:0009987; GO:0051234; GO:0008150; GO:0051179 [GO:0005576]; GO:0110165; GO:0005575 [GO:0006508]; GO:0019538; GO:0043170; GO:0044238; GO:1901564; GO:0071704; GO:0008152; GO:0006807; GO:0008150 [GO:0008233]; GO:0016787; GO:0140096; GO:0003824; GO:0003674 [GO:0008289…	117159	ENSG00000161634
HV_UPREG	Master Protein	High	P16930	Fumarylacetoacetase OS=Homo sapiens OX=9606 GN=FAH PE=1 SV=2	FAH	B2R9X1; D3DW95; hsa:2184; P16930; Q53XA7	0	FALSE	8.11	5	2	2	3	2	419	46.3	6.95		24			28			5			2			2			1			2			1		other metabolic processes	cytosol	other molecular function	Pf01557, Pf09298	[GO:0004334]; GO:0016823; GO:0016822; GO:0016787; GO:0003824; GO:0003674 [GO:0005829]; GO:0110165; GO:0005737; GO:0005575; GO:0005622 [GO:0006527]; GO:0006525; GO:0009065; GO:1901605; GO:0009064; GO:0170035; GO:0170040; GO:0006520; GO:0019752; GO:1901564; GO:0170033; GO:0170039; GO:0009063; GO:1901606; GO:0046395; GO:1901565; GO:0044238; GO:0071704; GO:0043436; GO:0006807; GO:0016054; GO:1901575;…	2184	ENSG00000103876	WP3925
HV_UNIQUE	Master Protein	High	P21333	Filamin-A OS=Homo sapiens OX=9606 GN=FLNA PE=1 SV=4	FLNA	E9KL45; hsa:2316; P21333; Q5HY53; Q5HY55; Q8NF52	0	FALSE	32.341	4	6	6	6	6	2647	280.6	6.06	30	22	40				1	2	2				1	3	2				1	3	2				cell cycle OR cell proliferation;cell organization and biogenesis;protein metabolism;RNA metabolism OR transcription;other metabolic processes;stress response;transport;developmental processes;signal transduction;other biological processes	non-structural extracellular;plasma membrane;other membranes;cytosol;cytoskeleton;ER/Golgi;nucleus;other cell component	signal transduction activity or receptor binding;cytoskeletal activity;other molecular function	Pf00307, Pf00630	[GO:0001525]; GO:0048646; GO:0048514; GO:0032502; GO:0009653; GO:0035239; GO:0001568; GO:0008150; GO:0048856; GO:0035295; GO:0001944; GO:0007275; GO:0048731; GO:0072359; GO:0032501 [GO:0001664]; GO:0005102; GO:0005515; GO:0005488; GO:0003674 [GO:0001837]; GO:0048762; GO:0030154; GO:0060485; GO:0048869; GO:0009888; GO:0048513; GO:0009987; GO:0032502; GO:0048856; GO:0008150 [GO:0001974]; GO:0048771…	2316	ENSG00000196924	WP138; WP2037; WP306; WP3668; WP382; WP395; WP4217; WP4656; WP5399
HV_UPREG	Master Protein	High	Q16777	Histone H2A type 2-C OS=Homo sapiens OX=9606 GN=H2AC20 PE=1 SV=4	H2AC20	hsa:8338; Q16777; Q6DRA7; Q8IUE5	0	FALSE	7.857	22	2	2	20	2	129	14	10.9		38	34		14	0		7	7		7	22		1	1		1	2		4	9		2	5		nucleus;other cell component	nucleic acid binding activity;other molecular function	Pf00125, Pf16211	[GO:0000786]; GO:0032993; GO:0000785; GO:0032991; GO:0005694; GO:0005575; GO:0043232; GO:0043228; GO:0043229; GO:0043226; GO:0005622; GO:0110165 [GO:0003677]; GO:0003676; GO:0097159; GO:0005488; GO:0003674 [GO:0005634]; GO:0043231; GO:0043227; GO:0043229; GO:0043226; GO:0005622; GO:0110165; GO:0005575 [GO:0030527]; GO:0005198; GO:0003674 [GO:0046982]; GO:0046983; GO:0005515; GO:0005488; GO:0003674	8338	ENSG00000184260
HV_UPREG	Master Protein	High	P69905	Hemoglobin subunit alpha OS=Homo sapiens OX=9606 GN=HBA1 PE=1 SV=2	HBA1; HBA2	hsa:3039; hsa:3040; P01922; P69905; Q1HDT5; Q3MIF5; Q53F97; Q96KF1; Q9NYR7; Q9UCM0	0	FALSE	37.764	49	4	4	8	2	142	15.2	8.68	48	18	22	38			11	11	27	11			1	1	2	1			2	2	2	2			other metabolic processes;stress response;transport;other biological processes	non-structural extracellular;cytosol;other cell component	other molecular function	Pf00042	[GO:0005344]; GO:0140104; GO:0015671; GO:0003674; GO:0015669; GO:0006810; GO:0051234; GO:0051179; GO:0008150 [GO:0005506]; GO:0046914; GO:0046872; GO:0043169; GO:0043167; GO:0036094; GO:0005488; GO:0003674 [GO:0005576]; GO:0110165; GO:0005575 [GO:0005615]; GO:0110165; GO:0005576; GO:0005575 [GO:0005829]; GO:0110165; GO:0005737; GO:0005575; GO:0005622 [GO:0005833]; GO:0032991; GO:0005829; GO:00055…	3039; 3040	ENSG00000188536; ENSG00000206172	WP15; WP1533; WP176; WP1995
HV_UNIQUE	Master Protein	High	P07737	Profilin-1 OS=Homo sapiens OX=9606 GN=PFN1 PE=1 SV=2	PFN1	hsa:5216; P07737; Q53Y44	0	FALSE	8.57	21	2	2	2	2	140	15	8.27		25	17					10	11					1	1					1	1				cell organization and biogenesis;developmental processes;other biological processes	cytosol;cytoskeleton;nucleus;other cell component	cytoskeletal activity;other molecular function	Pf00235	[GO:0000774]; GO:0030554; GO:0060590; GO:0017076; GO:0098772; GO:0000166; GO:0003674; GO:1901265; GO:1901363; GO:0097159; GO:0036094; GO:0005488 [GO:0001784]; GO:0045309; GO:0051219; GO:0005515; GO:0005488; GO:0003674 [GO:0001843]; GO:0060606; GO:0014020; GO:0035148; GO:0001838; GO:0001841; GO:0048646; GO:0035239; GO:0072175; GO:0016331; GO:0021915; GO:0032502; GO:0009653; GO:0035295; GO:0060562;…	5216	ENSG00000108518	WP3680; WP3888; WP5055; WP51; WP524
HV_UPREG	Master Protein	High	P00558	Phosphoglycerate kinase 1 OS=Homo sapiens OX=9606 GN=PGK1 PE=1 SV=3	PGK1	A8K4W6; B7Z7A9; hsa:5230; P00558; Q5J7W1; Q6IBT6; Q8NI87	0	FALSE	21.303	16	5	5	6	5	417	44.6	8.1	0	0	0		74		2	2	8		4		1	1	2		1		1	1	2		2		protein metabolism;other metabolic processes;stress response;other biological processes	non-structural extracellular;other membranes;cytosol	kinase activity;other molecular function	Pf00162	[GO:0004618]; GO:0016301; GO:0016774; GO:0016772; GO:0016740; GO:0003824; GO:0003674 [GO:0005524]; GO:0032559; GO:0035639; GO:0030554; GO:0032555; GO:0043168; GO:1901265; GO:1901363; GO:0017076; GO:0032553; GO:0043167; GO:0097159; GO:0036094; GO:0000166; GO:0097367; GO:0005488; GO:0003674 [GO:0005615]; GO:0110165; GO:0005576; GO:0005575 [GO:0005829]; GO:0110165; GO:0005737; GO:0005575; GO:0005622…	5230	ENSG00000102144	WP1946; WP3614; WP3888; WP4018; WP4290; WP4629; WP5049; WP5216; WP534; WP5355
HV_UPREG	Master Protein	High	G8JL96	protein-tyrosine-phosphatase OS=Homo sapiens OX=9606 GN=PTPRS PE=1 SV=2	PTPRS	G8JL96	0	FALSE	5.276	1	2	2	3	2	1501	168.3	6.65	0	0			24		1	1			1		1	1			1		1	1			1		cell adhesion;cell-cell signaling;cell organization and biogenesis;other metabolic processes;developmental processes;other biological processes	plasma membrane;other membranes;cytosol;other cell component	other molecular function	Pf00041, Pf00102, Pf07679, Pf13927	[GO:0004725]; GO:0004721; GO:0016791; GO:0140096; GO:0042578; GO:0003824; GO:0016788; GO:0003674; GO:0016787 [GO:0005829]; GO:0110165; GO:0005737; GO:0005575; GO:0005622 [GO:0005886]; GO:0016020; GO:0071944; GO:0110165; GO:0005575 [GO:0007155]; GO:0009987; GO:0008150 [GO:0008201]; GO:0005539; GO:1901681; GO:0097367; GO:0005488; GO:0003674 [GO:0016311]; GO:0006796; GO:0006793; GO:0044237; GO:00081…		ENSG00000105426
HV_UNIQUE	Master Protein	High	P22090	Small ribosomal subunit protein eS4, Y isoform 1 OS=Homo sapiens OX=9606 GN=RPS4Y1 PE=1 SV=2	RPS4Y1	A8K9V4; hsa:6192; P22090	0	FALSE	13.749	5	2	2	4	2	263	29.4	10.24	65						5						2						4						protein metabolism;other metabolic processes	cytosol;translational apparatus;nucleus	nucleic acid binding activity;other molecular function	Pf00467, Pf00900, Pf08071, Pf16121	[GO:0003723]; GO:0003676; GO:0097159; GO:0005488; GO:0003674 [GO:0003735]; GO:0005198; GO:0003674 [GO:0005654]; GO:0110165; GO:0031981; GO:0005575; GO:0070013; GO:0005634; GO:0043233; GO:0043229; GO:0043231; GO:0031974; GO:0043226; GO:0005622; GO:0043227 [GO:0005829]; GO:0110165; GO:0005737; GO:0005575; GO:0005622 [GO:0005844] [GO:0006412]; GO:0009059; GO:0019538; GO:0043043; GO:0010467; GO:00431…	6192	ENSG00000129824	WP477
HV_UPREG	Master Protein	High	Q96P63	Serpin B12 OS=Homo sapiens OX=9606 GN=SERPINB12 PE=1 SV=1	SERPINB12	hsa:89777; Q3SYB4; Q96P63	0	FALSE	13.849	9	3	3	6	3	405	46.2	5.53		58	32		63	14		5	4		2	4		2	1		1	1		3	1		1	1	other biological processes	non-structural extracellular;plasma membrane;other membranes;other cell component	enzyme regulator activity;other molecular function	Pf00079	[GO:0001533]; GO:0005886; GO:0016020; GO:0071944; GO:0110165; GO:0005575 [GO:0002244]; GO:0030154; GO:0030097; GO:0048869; GO:0048468; GO:0009987; GO:0032502; GO:0048856; GO:0008150 [GO:0004867]; GO:0004866; GO:0030414; GO:0061135; GO:0004857; GO:0061134; GO:0030234; GO:0140678; GO:0098772; GO:0003674 [GO:0005615]; GO:0110165; GO:0005576; GO:0005575 [GO:0005737]; GO:0110165; GO:0005622; GO:000557…	89777	ENSG00000166634
HV_UPREG	Master Protein	High	P60174	Triosephosphate isomerase OS=Homo sapiens OX=9606 GN=TPI1 PE=1 SV=4	TPI1	B7Z5D8; D3DUS9; hsa:7167; P00938; P60174; Q6FHP9; Q6IS07; Q8WWD0; Q96AG5	0	FALSE	17.578	15	3	3	5	3	249	26.7	6.9	15			48	21		5			10	5		1			2	1		1			2	2		other metabolic processes	cytosol	other molecular function	Pf00121	[GO:0004807]; GO:0016861; GO:0016860; GO:0016853; GO:0003824; GO:0003674 [GO:0005829]; GO:0110165; GO:0005737; GO:0005575; GO:0005622 [GO:0006094]; GO:0006006; GO:0019319; GO:0019318; GO:0046364; GO:0005996; GO:0016051; GO:0044283; GO:0005975; GO:0044281; GO:1901576; GO:0009058; GO:0044238; GO:0071704; GO:0008152; GO:0008150 [GO:0006096]; GO:0006090; GO:0006091; GO:0016052; GO:0019364; GO:0046032…	7167	ENSG00000111669	WP143; WP1946; WP2456; WP4018; WP4629; WP5178; WP534; WP5355
HV_UNIQUE	Master Protein	High	P49411	Elongation factor Tu, mitochondrial OS=Homo sapiens OX=9606 GN=TUFM PE=1 SV=3	TUFM	hsa:7284; O15276; P49411	0	FALSE	14.338	7	2	2	2	2	455	49.8	7.61	31						7						2						2						protein metabolism;other metabolic processes;other biological processes	other membranes;mitochondrion;other cell component	nucleic acid binding activity;other molecular function	Pf00009, Pf03143, Pf03144	[GO:0003746]; GO:0008135; GO:0006414; GO:0090079; GO:0006412; GO:0009059; GO:0003676; GO:0045182; GO:0019538; GO:0043043; GO:0010467; GO:0043170; GO:0044249; GO:1901576; GO:0097159; GO:0003674; GO:0006417; GO:0044238; GO:1901564; GO:0006518; GO:0043604; GO:1901566; GO:0071704; GO:0009058; GO:0044237; GO:0005488; GO:0010608; GO:0034248; GO:0051246; GO:0008152; GO:0006807; GO:0043603; GO:0044271; G…	7284	ENSG00000178952	WP4950
HV_UPREG	Master Protein	High	P18206	Vinculin OS=Homo sapiens OX=9606 GN=VCL PE=1 SV=4	VCL	hsa:7414; P18206; Q16450; Q5SWX2; Q7Z3B8; Q8IXU7	0	FALSE	35.458	8	7	7	8	7	1134	123.7	5.66	84	34		47	39		3	2		1	3		3	2		1	2		3	2		1	2		cell adhesion;cell organization and biogenesis;developmental processes;other biological processes	non-structural extracellular;plasma membrane;other membranes;cytosol;cytoskeleton;other cell component	cytoskeletal activity;other molecular function	Pf01044	[GO:0002009]; GO:0048729; GO:0060429; GO:0009653; GO:0009888; GO:0032502; GO:0048856; GO:0008150 [GO:0002162]; GO:0005515; GO:0005488; GO:0003674 [GO:0003779]; GO:0008092; GO:0005515; GO:0005488; GO:0003674 [GO:0005198]; GO:0003674 [GO:0005576]; GO:0110165; GO:0005575 [GO:0005737]; GO:0110165; GO:0005622; GO:0005575 [GO:0005829]; GO:0110165; GO:0005737; GO:0005575; GO:0005622 [GO:0005856]; GO:004…	7414	ENSG00000035403	WP185; WP2572; WP306; WP3888; WP4560; WP4685; WP51
[truncated: 19 more columns]

## Sheet: Unique to HV (p<0.05)
Checked	Master	Protein FDR Confidence: Combined	Accession	Description	Gene Symbol	Gene ID	Exp. q-value: Combined	Contaminant	Sum PEP Score	Coverage [%]	# Peptides	# Isoforms	# PSMs	# Unique Peptides	# AAs	MW [kDa]	calc. pI	Score Mascot: A4 Mascot	Score Mascot: A7 Mascot	Score Mascot: A9 Mascot	Score Mascot: B4 Mascot	Score Mascot: B7 Mascot	Score Mascot: B9 Mascot	Coverage [%] (by Search Engine): A4 Mascot	Coverage [%] (by Search Engine): A7 Mascot	Coverage [%] (by Search Engine): A9 Mascot	Coverage [%] (by Search Engine): B4 Mascot	Coverage [%] (by Search Engine): B7 Mascot	Coverage [%] (by Search Engine): B9 Mascot	# Peptides (by Search Engine): A4 Mascot	# Peptides (by Search Engine): A7 Mascot	# Peptides (by Search Engine): A9 Mascot	# Peptides (by Search Engine): B4 Mascot	# Peptides (by Search Engine): B7 Mascot	# Peptides (by Search Engine): B9 Mascot	# PSMs (by Search Engine): A4 Mascot	# PSMs (by Search Engine): A7 Mascot	# PSMs (by Search Engine): A9 Mascot	# PSMs (by Search Engine): B4 Mascot	# PSMs (by Search Engine): B7 Mascot	# PSMs (by Search Engine): B9 Mascot	Biological Process	Cellular Component	Molecular Function	Pfam IDs	GO Accessions	Entrez Gene ID	Ensembl Gene ID	WikiPathway Accessions
FALSE	Master Protein	High	P22090	Small ribosomal subunit protein eS4, Y isoform 1 OS=Homo sapiens OX=9606 GN=RPS4Y1 PE=1 SV=2	RPS4Y1	A8K9V4; hsa:6192; P22090	0	FALSE	13.749	5	2	2	4	2	263	29.4	10.24	65						5						2						4						protein metabolism;other metabolic processes	cytosol;translational apparatus;nucleus	nucleic acid binding activity;other molecular function	Pf00467, Pf00900, Pf08071, Pf16121	[GO:0003723]; GO:0003676; GO:0097159; GO:0005488; GO:0003674 [GO:0003735]; GO:0005198; GO:0003674 [GO:0005654]; GO:0110165; GO:0031981; GO:0005575; GO:0070013; GO:0005634; GO:0043233; GO:0043229; GO:0043231; GO:0031974; GO:0043226; GO:0005622; GO:0043227 [GO:0005829]; GO:0110165; GO:0005737; GO:0005575; GO:0005622 [GO:0005844] [GO:0006412]; GO:0009059; GO:0019538; GO:0043043; GO:0010467; GO:00431…	6192	ENSG00000129824	WP477
FALSE	Master Protein	High	P07737	Profilin-1 OS=Homo sapiens OX=9606 GN=PFN1 PE=1 SV=2	PFN1	hsa:5216; P07737; Q53Y44	0	FALSE	8.57	21	2	2	2	2	140	15	8.27		25	17					10	11					1	1					1	1				cell organization and biogenesis;developmental processes;other biological processes	cytosol;cytoskeleton;nucleus;other cell component	cytoskeletal activity;other molecular function	Pf00235	[GO:0000774]; GO:0030554; GO:0060590; GO:0017076; GO:0098772; GO:0000166; GO:0003674; GO:1901265; GO:1901363; GO:0097159; GO:0036094; GO:0005488 [GO:0001784]; GO:0045309; GO:0051219; GO:0005515; GO:0005488; GO:0003674 [GO:0001843]; GO:0060606; GO:0014020; GO:0035148; GO:0001838; GO:0001841; GO:0048646; GO:0035239; GO:0072175; GO:0016331; GO:0021915; GO:0032502; GO:0009653; GO:0035295; GO:0060562;…	5216	ENSG00000108518	WP3680; WP3888; WP5055; WP51; WP524
FALSE	Master Protein	High	P49411	Elongation factor Tu, mitochondrial OS=Homo sapiens OX=9606 GN=TUFM PE=1 SV=3	TUFM	hsa:7284; O15276; P49411	0	FALSE	14.338	7	2	2	2	2	455	49.8	7.61	31						7						2						2						protein metabolism;other metabolic processes;other biological processes	other membranes;mitochondrion;other cell component	nucleic acid binding activity;other molecular function	Pf00009, Pf03143, Pf03144	[GO:0003746]; GO:0008135; GO:0006414; GO:0090079; GO:0006412; GO:0009059; GO:0003676; GO:0045182; GO:0019538; GO:0043043; GO:0010467; GO:0043170; GO:0044249; GO:1901576; GO:0097159; GO:0003674; GO:0006417; GO:0044238; GO:1901564; GO:0006518; GO:0043604; GO:1901566; GO:0071704; GO:0009058; GO:0044237; GO:0005488; GO:0010608; GO:0034248; GO:0051246; GO:0008152; GO:0006807; GO:0043603; GO:0044271; G…	7284	ENSG00000178952	WP4950
FALSE	Master Protein	High	A0A7I2V4Y4	Alpha-actinin-1 OS=Homo sapiens OX=9606 GN=ACTN1 PE=1 SV=1	ACTN1	A0A7I2V4Y4	0	FALSE	15.565	2	2	2	2	2	895	103.5	5.5	66	0					2	1					1	1					1	1						cytoskeleton	cytoskeletal activity;other molecular function	Pf00307, Pf00435, Pf08726, Pf13833	[GO:0003779]; GO:0008092; GO:0005515; GO:0005488; GO:0003674 [GO:0005509]; GO:0046872; GO:0043169; GO:0043167; GO:0036094; GO:0005488; GO:0003674 [GO:0015629]; GO:0005856; GO:0043232; GO:0043228; GO:0043229; GO:0043226; GO:0005622; GO:0110165; GO:0005575		ENSG00000072110	WP4217; WP4560
FALSE	Master Protein	High	P21333	Filamin-A OS=Homo sapiens OX=9606 GN=FLNA PE=1 SV=4	FLNA	E9KL45; hsa:2316; P21333; Q5HY53; Q5HY55; Q8NF52	0	FALSE	32.341	4	6	6	6	6	2647	280.6	6.06	30	22	40				1	2	2				1	3	2				1	3	2				cell cycle OR cell proliferation;cell organization and biogenesis;protein metabolism;RNA metabolism OR transcription;other metabolic processes;stress response;transport;developmental processes;signal transduction;other biological processes	non-structural extracellular;plasma membrane;other membranes;cytosol;cytoskeleton;ER/Golgi;nucleus;other cell component	signal transduction activity or receptor binding;cytoskeletal activity;other molecular function	Pf00307, Pf00630	[GO:0001525]; GO:0048646; GO:0048514; GO:0032502; GO:0009653; GO:0035239; GO:0001568; GO:0008150; GO:0048856; GO:0035295; GO:0001944; GO:0007275; GO:0048731; GO:0072359; GO:0032501 [GO:0001664]; GO:0005102; GO:0005515; GO:0005488; GO:0003674 [GO:0001837]; GO:0048762; GO:0030154; GO:0060485; GO:0048869; GO:0009888; GO:0048513; GO:0009987; GO:0032502; GO:0048856; GO:0008150 [GO:0001974]; GO:0048771…	2316	ENSG00000196924	WP138; WP2037; WP306; WP3668; WP382; WP395; WP4217; WP4656; WP5399
[truncated: 19 more columns]

## Sheet: Upregulated proteins in HV
Checked	Master	Protein FDR Confidence: Combined	Accession	Description	Gene Symbol	Gene ID	Exp. q-value: Combined	Contaminant	Sum PEP Score	Coverage [%]	# Peptides	# Isoforms	# PSMs	# Unique Peptides	# AAs	MW [kDa]	calc. pI	Score Mascot: A4 Mascot	Score Mascot: A7 Mascot	Score Mascot: A9 Mascot	Score Mascot: B4 Mascot	Score Mascot: B7 Mascot	Score Mascot: B9 Mascot	Coverage [%] (by Search Engine): A4 Mascot	Coverage [%] (by Search Engine): A7 Mascot	Coverage [%] (by Search Engine): A9 Mascot	Coverage [%] (by Search Engine): B4 Mascot	Coverage [%] (by Search Engine): B7 Mascot	Coverage [%] (by Search Engine): B9 Mascot	# Peptides (by Search Engine): A4 Mascot	# Peptides (by Search Engine): A7 Mascot	# Peptides (by Search Engine): A9 Mascot	# Peptides (by Search Engine): B4 Mascot	# Peptides (by Search Engine): B7 Mascot	# Peptides (by Search Engine): B9 Mascot	# PSMs (by Search Engine): A4 Mascot	# PSMs (by Search Engine): A7 Mascot	# PSMs (by Search Engine): A9 Mascot	# PSMs (by Search Engine): B4 Mascot	# PSMs (by Search Engine): B7 Mascot	# PSMs (by Search Engine): B9 Mascot	Biological Process	Cellular Component	Molecular Function	Pfam IDs	GO Accessions	Entrez Gene ID	Ensembl Gene ID	WikiPathway Accessions
FALSE	Master Protein	High	P00558	Phosphoglycerate kinase 1 OS=Homo sapiens OX=9606 GN=PGK1 PE=1 SV=3	PGK1	A8K4W6; B7Z7A9; hsa:5230; P00558; Q5J7W1; Q6IBT6; Q8NI87	0	FALSE	21.303	16	5	5	6	5	417	44.6	8.1	0	0	0		74		2	2	8		4		1	1	2		1		1	1	2		2		protein metabolism;other metabolic processes;stress response;other biological processes	non-structural extracellular;other membranes;cytosol	kinase activity;other molecular function	Pf00162	[GO:0004618]; GO:0016301; GO:0016774; GO:0016772; GO:0016740; GO:0003824; GO:0003674 [GO:0005524]; GO:0032559; GO:0035639; GO:0030554; GO:0032555; GO:0043168; GO:1901265; GO:1901363; GO:0017076; GO:0032553; GO:0043167; GO:0097159; GO:0036094; GO:0000166; GO:0097367; GO:0005488; GO:0003674 [GO:0005615]; GO:0110165; GO:0005576; GO:0005575 [GO:0005829]; GO:0110165; GO:0005737; GO:0005575; GO:0005622…	5230	ENSG00000102144	WP1946; WP3614; WP3888; WP4018; WP4290; WP4629; WP5049; WP5216; WP534; WP5355
FALSE	Master Protein	High	P22090	Small ribosomal subunit protein eS4, Y isoform 1 OS=Homo sapiens OX=9606 GN=RPS4Y1 PE=1 SV=2	RPS4Y1	A8K9V4; hsa:6192; P22090	0	FALSE	13.749	5	2	2	4	2	263	29.4	10.24	65						5						2						4						protein metabolism;other metabolic processes	cytosol;translational apparatus;nucleus	nucleic acid binding activity;other molecular function	Pf00467, Pf00900, Pf08071, Pf16121	[GO:0003723]; GO:0003676; GO:0097159; GO:0005488; GO:0003674 [GO:0003735]; GO:0005198; GO:0003674 [GO:0005654]; GO:0110165; GO:0031981; GO:0005575; GO:0070013; GO:0005634; GO:0043233; GO:0043229; GO:0043231; GO:0031974; GO:0043226; GO:0005622; GO:0043227 [GO:0005829]; GO:0110165; GO:0005737; GO:0005575; GO:0005622 [GO:0005844] [GO:0006412]; GO:0009059; GO:0019538; GO:0043043; GO:0010467; GO:00431…	6192	ENSG00000129824	WP477
FALSE	Master Protein	High	P07737	Profilin-1 OS=Homo sapiens OX=9606 GN=PFN1 PE=1 SV=2	PFN1	hsa:5216; P07737; Q53Y44	0	FALSE	8.57	21	2	2	2	2	140	15	8.27		25	17					10	11					1	1					1	1				cell organization and biogenesis;developmental processes;other biological processes	cytosol;cytoskeleton;nucleus;other cell component	cytoskeletal activity;other molecular function	Pf00235	[GO:0000774]; GO:0030554; GO:0060590; GO:0017076; GO:0098772; GO:0000166; GO:0003674; GO:1901265; GO:1901363; GO:0097159; GO:0036094; GO:0005488 [GO:0001784]; GO:0045309; GO:0051219; GO:0005515; GO:0005488; GO:0003674 [GO:0001843]; GO:0060606; GO:0014020; GO:0035148; GO:0001838; GO:0001841; GO:0048646; GO:0035239; GO:0072175; GO:0016331; GO:0021915; GO:0032502; GO:0009653; GO:0035295; GO:0060562;…	5216	ENSG00000108518	WP3680; WP3888; WP5055; WP51; WP524
FALSE	Master Protein	High	P60174	Triosephosphate isomerase OS=Homo sapiens OX=9606 GN=TPI1 PE=1 SV=4	TPI1	B7Z5D8; D3DUS9; hsa:7167; P00938; P60174; Q6FHP9; Q6IS07; Q8WWD0; Q96AG5	0	FALSE	17.578	15	3	3	5	3	249	26.7	6.9	15			48	21		5			10	5		1			2	1		1			2	2		other metabolic processes	cytosol	other molecular function	Pf00121	[GO:0004807]; GO:0016861; GO:0016860; GO:0016853; GO:0003824; GO:0003674 [GO:0005829]; GO:0110165; GO:0005737; GO:0005575; GO:0005622 [GO:0006094]; GO:0006006; GO:0019319; GO:0019318; GO:0046364; GO:0005996; GO:0016051; GO:0044283; GO:0005975; GO:0044281; GO:1901576; GO:0009058; GO:0044238; GO:0071704; GO:0008152; GO:0008150 [GO:0006096]; GO:0006090; GO:0006091; GO:0016052; GO:0019364; GO:0046032…	7167	ENSG00000111669	WP143; WP1946; WP2456; WP4018; WP4629; WP5178; WP534; WP5355
FALSE	Master Protein	High	P49411	Elongation factor Tu, mitochondrial OS=Homo sapiens OX=9606 GN=TUFM PE=1 SV=3	TUFM	hsa:7284; O15276; P49411	0	FALSE	14.338	7	2	2	2	2	455	49.8	7.61	31						7						2						2						protein metabolism;other metabolic processes;other biological processes	other membranes;mitochondrion;other cell component	nucleic acid binding activity;other molecular function	Pf00009, Pf03143, Pf03144	[GO:0003746]; GO:0008135; GO:0006414; GO:0090079; GO:0006412; GO:0009059; GO:0003676; GO:0045182; GO:0019538; GO:0043043; GO:0010467; GO:0043170; GO:0044249; GO:1901576; GO:0097159; GO:0003674; GO:0006417; GO:0044238; GO:1901564; GO:0006518; GO:0043604; GO:1901566; GO:0071704; GO:0009058; GO:0044237; GO:0005488; GO:0010608; GO:0034248; GO:0051246; GO:0008152; GO:0006807; GO:0043603; GO:0044271; G…	7284	ENSG00000178952	WP4950
FALSE	Master Protein	High	A0A7I2V4Y4	Alpha-actinin-1 OS=Homo sapiens OX=9606 GN=ACTN1 PE=1 SV=1	ACTN1	A0A7I2V4Y4	0	FALSE	15.565	2	2	2	2	2	895	103.5	5.5	66	0					2	1					1	1					1	1						cytoskeleton	cytoskeletal activity;other molecular function	Pf00307, Pf00435, Pf08726, Pf13833	[GO:0003779]; GO:0008092; GO:0005515; GO:0005488; GO:0003674 [GO:0005509]; GO:0046872; GO:0043169; GO:0043167; GO:0036094; GO:0005488; GO:0003674 [GO:0015629]; GO:0005856; GO:0043232; GO:0043228; GO:0043229; GO:0043226; GO:0005622; GO:0110165; GO:0005575		ENSG00000072110	WP4217; WP4560
FALSE	Master Protein	High	P21333	Filamin-A OS=Homo sapiens OX=9606 GN=FLNA PE=1 SV=4	FLNA	E9KL45; hsa:2316; P21333; Q5HY53; Q5HY55; Q8NF52	0	FALSE	32.341	4	6	6	6	6	2647	280.6	6.06	30	22	40				1	2	2				1	3	2				1	3	2				cell cycle OR cell proliferation;cell organization and biogenesis;protein metabolism;RNA metabolism OR transcription;other metabolic processes;stress response;transport;developmental processes;signal transduction;other biological processes	non-structural extracellular;plasma membrane;other membranes;cytosol;cytoskeleton;ER/Golgi;nucleus;other cell component	signal transduction activity or receptor binding;cytoskeletal activity;other molecular function	Pf00307, Pf00630	[GO:0001525]; GO:0048646; GO:0048514; GO:0032502; GO:0009653; GO:0035239; GO:0001568; GO:0008150; GO:0048856; GO:0035295; GO:0001944; GO:0007275; GO:0048731; GO:0072359; GO:0032501 [GO:0001664]; GO:0005102; GO:0005515; GO:0005488; GO:0003674 [GO:0001837]; GO:0048762; GO:0030154; GO:0060485; GO:0048869; GO:0009888; GO:0048513; GO:0009987; GO:0032502; GO:0048856; GO:0008150 [GO:0001974]; GO:0048771…	2316	ENSG00000196924	WP138; WP2037; WP306; WP3668; WP382; WP395; WP4217; WP4656; WP5399
FALSE	Master Protein	High	Q13740	CD166 antigen OS=Homo sapiens OX=9606 GN=ALCAM PE=1 SV=2	ALCAM	B2RNS3; B4DTU0; hsa:214; O60892; Q13740; Q1HGM8; Q1HGM9; Q6PEY4; Q6ZS95	0	FALSE	9.471	4	2	2	3	2	583	65.1	6.25		29	0			0		2	2			2		1	1			1		1	1			1	cell adhesion;cell organization and biogenesis;developmental processes;signal transduction;other biological processes	plasma membrane;other membranes;other cell component	signal transduction activity or receptor binding;other molecular function	Pf08205, Pf13927	[GO:0001772]; GO:0110165; GO:0005886; GO:0005575; GO:0016020; GO:0071944 [GO:0002250]; GO:0006955; GO:0002376; GO:0050896; GO:0008150 [GO:0005102]; GO:0005515; GO:0005488; GO:0003674 [GO:0005886]; GO:0016020; GO:0071944; GO:0110165; GO:0005575 [GO:0007155]; GO:0009987; GO:0008150 [GO:0007157]; GO:0098742; GO:0098609; GO:0007155; GO:0009987; GO:0008150 [GO:0007165]; GO:0009987; GO:0050794; GO:0007…	214	ENSG00000170017
FALSE	Master Protein	High	H0YJM8	Proteasome 20S subunit beta 5 (Fragment) OS=Homo sapiens OX=9606 GN=PSMB5 PE=1 SV=1	PSMB5	H0YJM8	0	FALSE	3.431	21	2	2	3	2	118	12.8	9.57	16					0	8					13	1					1	1					2	protein metabolism;other metabolic processes	nucleus;other cell component		Pf00227	[GO:0005634]; GO:0043231; GO:0043227; GO:0043229; GO:0043226; GO:0005622; GO:0110165; GO:0005575 [GO:0005737]; GO:0110165; GO:0005622; GO:0005575 [GO:0005839]; GO:0140535; GO:1902494; GO:0000502; GO:0032991; GO:1905369; GO:0005575; GO:1905368 [GO:0051603]; GO:0006508; GO:0030163; GO:0019538; GO:0009057; GO:1901565; GO:0043170; GO:0044238; GO:1901564; GO:1901575; GO:0071704; GO:0008152; GO:0006807…		ENSG00000100804
FALSE	Master Protein	High	P69905	Hemoglobin subunit alpha OS=Homo sapiens OX=9606 GN=HBA1 PE=1 SV=2	HBA1; HBA2	hsa:3039; hsa:3040; P01922; P69905; Q1HDT5; Q3MIF5; Q53F97; Q96KF1; Q9NYR7; Q9UCM0	0	FALSE	37.764	49	4	4	8	2	142	15.2	8.68	48	18	22	38			11	11	27	11			1	1	2	1			2	2	2	2			other metabolic processes;stress response;transport;other biological processes	non-structural extracellular;cytosol;other cell component	other molecular function	Pf00042	[GO:0005344]; GO:0140104; GO:0015671; GO:0003674; GO:0015669; GO:0006810; GO:0051234; GO:0051179; GO:0008150 [GO:0005506]; GO:0046914; GO:0046872; GO:0043169; GO:0043167; GO:0036094; GO:0005488; GO:0003674 [GO:0005576]; GO:0110165; GO:0005575 [GO:0005615]; GO:0110165; GO:0005576; GO:0005575 [GO:0005829]; GO:0110165; GO:0005737; GO:0005575; GO:0005622 [GO:0005833]; GO:0032991; GO:0005829; GO:00055…	3039; 3040	ENSG00000188536; ENSG00000206172	WP15; WP1533; WP176; WP1995
FALSE	Master Protein	High	O43505	Beta-1,4-glucuronyltransferase 1 OS=Homo sapiens OX=9606 GN=B4GAT1 PE=1 SV=1	B4GAT1	hsa:11041; O43505; Q4TTN0	0	FALSE	10.189	8	3	3	7	3	415	47.1	7.2	48	39		34	63		2	6		2	6		1	2		1	2		1	2		1	3		cell organization and biogenesis;protein metabolism;other metabolic processes;developmental processes	other membranes;ER/Golgi	other molecular function	Pf13896	[GO:0000139]; GO:0098588; GO:0005794; GO:0031090; GO:0043231; GO:0005737; GO:0012505; GO:0016020; GO:0043227; GO:0043229; GO:0110165; GO:0005622; GO:0043226; GO:0005575 [GO:0005794]; GO:0043231; GO:0005737; GO:0012505; GO:0043227; GO:0043229; GO:0110165; GO:0005622; GO:0043226; GO:0005575 [GO:0007411]; GO:0097485; GO:0007409; GO:0031175; GO:0048812; GO:0048667; GO:0061564; GO:0120036; GO:0048666;…	11041	ENSG00000174684	WP5348
FALSE	Master Protein	High	P16930	Fumarylacetoacetase OS=Homo sapiens OX=9606 GN=FAH PE=1 SV=2	FAH	B2R9X1; D3DW95; hsa:2184; P16930; Q53XA7	0	FALSE	8.11	5	2	2	3	2	419	46.3	6.95		24			28			5			2			2			1			2			1		other metabolic processes	cytosol	other molecular function	Pf01557, Pf09298	[GO:0004334]; GO:0016823; GO:0016822; GO:0016787; GO:0003824; GO:0003674 [GO:0005829]; GO:0110165; GO:0005737; GO:0005575; GO:0005622 [GO:0006527]; GO:0006525; GO:0009065; GO:1901605; GO:0009064; GO:0170035; GO:0170040; GO:0006520; GO:0019752; GO:1901564; GO:0170033; GO:0170039; GO:0009063; GO:1901606; GO:0046395; GO:1901565; GO:0044238; GO:0071704; GO:0043436; GO:0006807; GO:0016054; GO:1901575;…	2184	ENSG00000103876	WP3925
FALSE	Master Protein	High	Q16777	Histone H2A type 2-C OS=Homo sapiens OX=9606 GN=H2AC20 PE=1 SV=4	H2AC20	hsa:8338; Q16777; Q6DRA7; Q8IUE5	0	FALSE	7.857	22	2	2	20	2	129	14	10.9		38	34		14	0		7	7		7	22		1	1		1	2		4	9		2	5		nucleus;other cell component	nucleic acid binding activity;other molecular function	Pf00125, Pf16211	[GO:0000786]; GO:0032993; GO:0000785; GO:0032991; GO:0005694; GO:0005575; GO:0043232; GO:0043228; GO:0043229; GO:0043226; GO:0005622; GO:0110165 [GO:0003677]; GO:0003676; GO:0097159; GO:0005488; GO:0003674 [GO:0005634]; GO:0043231; GO:0043227; GO:0043229; GO:0043226; GO:0005622; GO:0110165; GO:0005575 [GO:0030527]; GO:0005198; GO:0003674 [GO:0046982]; GO:0046983; GO:0005515; GO:0005488; GO:0003674	8338	ENSG00000184260
FALSE	Master Protein	High	G8JL96	protein-tyrosine-phosphatase OS=Homo sapiens OX=9606 GN=PTPRS PE=1 SV=2	PTPRS	G8JL96	0	FALSE	5.276	1	2	2	3	2	1501	168.3	6.65	0	0			24		1	1			1		1	1			1		1	1			1		cell adhesion;cell-cell signaling;cell organization and biogenesis;other metabolic processes;developmental processes;other biological processes	plasma membrane;other membranes;cytosol;other cell component	other molecular function	Pf00041, Pf00102, Pf07679, Pf13927	[GO:0004725]; GO:0004721; GO:0016791; GO:0140096; GO:0042578; GO:0003824; GO:0016788; GO:0003674; GO:0016787 [GO:0005829]; GO:0110165; GO:0005737; GO:0005575; GO:0005622 [GO:0005886]; GO:0016020; GO:0071944; GO:0110165; GO:0005575 [GO:0007155]; GO:0009987; GO:0008150 [GO:0008201]; GO:0005539; GO:1901681; GO:0097367; GO:0005488; GO:0003674 [GO:0016311]; GO:0006796; GO:0006793; GO:0044237; GO:00081…		ENSG00000105426
FALSE	Master Protein	High	Q96P63	Serpin B12 OS=Homo sapiens OX=9606 GN=SERPINB12 PE=1 SV=1	SERPINB12	hsa:89777; Q3SYB4; Q96P63	0	FALSE	13.849	9	3	3	6	3	405	46.2	5.53		58	32		63	14		5	4		2	4		2	1		1	1		3	1		1	1	other biological processes	non-structural extracellular;plasma membrane;other membranes;other cell component	enzyme regulator activity;other molecular function	Pf00079	[GO:0001533]; GO:0005886; GO:0016020; GO:0071944; GO:0110165; GO:0005575 [GO:0002244]; GO:0030154; GO:0030097; GO:0048869; GO:0048468; GO:0009987; GO:0032502; GO:0048856; GO:0008150 [GO:0004867]; GO:0004866; GO:0030414; GO:0061135; GO:0004857; GO:0061134; GO:0030234; GO:0140678; GO:0098772; GO:0003674 [GO:0005615]; GO:0110165; GO:0005576; GO:0005575 [GO:0005737]; GO:0110165; GO:0005622; GO:000557…	89777	ENSG00000166634
FALSE	Master Protein	High	P18206	Vinculin OS=Homo sapiens OX=9606 GN=VCL PE=1 SV=4	VCL	hsa:7414; P18206; Q16450; Q5SWX2; Q7Z3B8; Q8IXU7	0	FALSE	35.458	8	7	7	8	7	1134	123.7	5.66	84	34		47	39		3	2		1	3		3	2		1	2		3	2		1	2		cell adhesion;cell organization and biogenesis;developmental processes;other biological processes	non-structural extracellular;plasma membrane;other membranes;cytosol;cytoskeleton;other cell component	cytoskeletal activity;other molecular function	Pf01044	[GO:0002009]; GO:0048729; GO:0060429; GO:0009653; GO:0009888; GO:0032502; GO:0048856; GO:0008150 [GO:0002162]; GO:0005515; GO:0005488; GO:0003674 [GO:0003779]; GO:0008092; GO:0005515; GO:0005488; GO:0003674 [GO:0005198]; GO:0003674 [GO:0005576]; GO:0110165; GO:0005575 [GO:0005737]; GO:0110165; GO:0005622; GO:0005575 [GO:0005829]; GO:0110165; GO:0005737; GO:0005575; GO:0005622 [GO:0005856]; GO:004…	7414	ENSG00000035403	WP185; WP2572; WP306; WP3888; WP4560; WP4685; WP51
FALSE	Master Protein	High	P81605	Dermcidin OS=Homo sapiens OX=9606 GN=DCD PE=1 SV=2	DCD	A5JHP2; A5JHP3; hsa:117159; P58461; P81605; Q53YJ2	0	FALSE	29.502	23	3	3	16	3	110	11.3	6.54	69	165		73	114		10	13		10	13		1	2		1	2		2	7		2	5		protein metabolism;stress response;transport	non-structural extracellular;other membranes	transporter activity;other molecular function	Pf15291	[GO:0005216]; GO:0015075; GO:0015267; GO:0022857; GO:0034220; GO:0022803; GO:0005215; GO:0055085; GO:0006811; GO:0003674; GO:0006810; GO:0009987; GO:0051234; GO:0008150; GO:0051179 [GO:0005576]; GO:0110165; GO:0005575 [GO:0006508]; GO:0019538; GO:0043170; GO:0044238; GO:1901564; GO:0071704; GO:0008152; GO:0006807; GO:0008150 [GO:0008233]; GO:0016787; GO:0140096; GO:0003824; GO:0003674 [GO:0008289…	117159	ENSG00000161634
FALSE	Master Protein	High	Q02413	Desmoglein-1 OS=Homo sapiens OX=9606 GN=DSG1 PE=1 SV=2	DSG1	B7Z845; hsa:1828; Q02413	0	FALSE	52.628	12	10	11	26	10	1049	113.7	5.03	133	211		76	51		4	8		3	4		4	6		3	3		8	11		4	3		cell adhesion;cell organization and biogenesis;other biological processes	plasma membrane;other membranes;cytosol;nucleus;other cell component	other molecular function	Pf00028, Pf01049	[GO:0001533]; GO:0005886; GO:0016020; GO:0071944; GO:0110165; GO:0005575 [GO:0005509]; GO:0046872; GO:0043169; GO:0043167; GO:0036094; GO:0005488; GO:0003674 [GO:0005634]; GO:0043231; GO:0043227; GO:0043229; GO:0043226; GO:0005622; GO:0110165; GO:0005575 [GO:0005737]; GO:0110165; GO:0005622; GO:0005575 [GO:0005829]; GO:0110165; GO:0005737; GO:0005575; GO:0005622 [GO:0005886]; GO:0016020; GO:00719…	1828	ENSG00000134760
FALSE	Master Protein	High	Q8NI99	Angiopoietin-related protein 6 OS=Homo sapiens OX=9606 GN=ANGPTL6 PE=1 SV=1	ANGPTL6	A5PKV7; hsa:83854; Q8NI99; Q9BZZ0	0	FALSE	7.368	5	2	2	3	2	470	51.7	8.53	27			57			3			5			1			2			1			2			developmental processes;other biological processes	non-structural extracellular;other cell component	signal transduction activity or receptor binding	Pf00147	[GO:0001525]; GO:0048646; GO:0048514; GO:0032502; GO:0009653; GO:0035239; GO:0001568; GO:0008150; GO:0048856; GO:0035295; GO:0001944; GO:0007275; GO:0048731; GO:0072359; GO:0032501 [GO:0005102]; GO:0005515; GO:0005488; GO:0003674 [GO:0005615]; GO:0110165; GO:0005576; GO:0005575 [GO:0030141]; GO:0099503; GO:0012505; GO:0031410; GO:0110165; GO:0097708; GO:0005737; GO:0005575; GO:0031982; GO:0043231…	83854	ENSG00000130812
FALSE	Master Protein	High	K7ER74	Apolipoprotein C-II OS=Homo sapiens OX=9606 GN=APOC4-APOC2 PE=1 SV=1	APOC4-APOC2	K7ER74	0	FALSE	16.54	27	4	4	16	3	178	20	6.64	50	114	0	138	107	0	5	10	12	10	10	12	1	2	1	2	2	1	1	5	1	4	4	1	other metabolic processes;transport	non-structural extracellular	enzyme regulator activity	Pf05355, Pf15119	[GO:0006869]; GO:0071702; GO:0010876; GO:0006810; GO:0033036; GO:0051234; GO:0051179; GO:0008150 [GO:0008047]; GO:0030234; GO:0140677; GO:0098772; GO:0003674 [GO:0016042]; GO:0006629; GO:1901575; GO:0044238; GO:0071704; GO:0009056; GO:0008152; GO:0008150 [GO:0034361]; GO:0034385; GO:0034358; GO:1990777; GO:0005615; GO:0032994; GO:0110165; GO:0005576; GO:0032991; GO:0005575 [GO:0034362]; GO:003435…		ENSG00000224916
FALSE	Master Protein	High	Q9H4G4	Golgi-associated plant pathogenesis-related protein 1 OS=Homo sapiens OX=9606 GN=GLIPR2 PE=1 SV=3	GLIPR2	hsa:152007; Q5VZR1; Q8N2S6; Q8WWC9; Q8WX36; Q9H4G4	0	FALSE	9.479	17	2	2	3	2	154	17.2	9.41	66			63			17			8			2			1			2			1			other biological processes	non-structural extracellular;other membranes;ER/Golgi	other molecular function	Pf00188	[GO:0000139]; GO:0098588; GO:0005794; GO:0031090; GO:0043231; GO:0005737; GO:0012505; GO:0016020; GO:0043227; GO:0043229; GO:0110165; GO:0005622; GO:0043226; GO:0005575 [GO:0005615]; GO:0110165; GO:0005576; GO:0005575 [GO:0010634]; GO:0010632; GO:0030335; GO:0030334; GO:0051239; GO:2000147; GO:2000145; GO:0050789; GO:0040017; GO:0048522; GO:0040012; GO:0050794; GO:0065007; GO:0048518; GO:0008150 …	152007	ENSG00000122694
FALSE	Master Protein	High	J3KSD8	Bleomycin hydrolase (Fragment) OS=Homo sapiens OX=9606 GN=BLMH PE=1 SV=8	BLMH	J3KSD8	0	FALSE	9.145	9	2	2	5	2	262	30.2	7.46	37		42	0		38	5		4	5		4	1		1	1		1	1		2	1		1	protein metabolism		other molecular function	Pf03051	[GO:0006508]; GO:0019538; GO:0043170; GO:0044238; GO:1901564; GO:0071704; GO:0008152; GO:0006807; GO:0008150 [GO:0070005]; GO:0004177; GO:0070004; GO:0008238; GO:0008234; GO:0008233; GO:0016787; GO:0140096; GO:0003824; GO:0003674		ENSG00000108578
FALSE	Master Protein	High	O95479	GDH/6PGL endoplasmic bifunctional protein OS=Homo sapiens OX=9606 GN=H6PD PE=1 SV=2	H6PD	hsa:9563; O95479; Q4TT33; Q66I35; Q68DT3; R4GMU1	0	FALSE	23.16	8	5	5	8	5	791	88.8	7.3	58	21		50	33		3	3		1	4		2	2		1	2		2	2		2	2		other metabolic processes;other biological processes	ER/Golgi	other molecular function	Pf00479, Pf01182, Pf02781	[GO:0004345]; GO:0016616; GO:0016614; GO:0016491; GO:0003824; GO:0003674 [GO:0005783]; GO:0043231; GO:0005737; GO:0012505; GO:0043227; GO:0043229; GO:0110165; GO:0005622; GO:0043226; GO:0005575 [GO:0005788]; GO:0070013; GO:0005783; GO:0043233; GO:0043229; GO:0043231; GO:0005737; GO:0012505; GO:0031974; GO:0043226; GO:0005622; GO:0043227; GO:0110165; GO:0005575 [GO:0006006]; GO:0019318; GO:0005996…	9563	ENSG00000049239	WP4523
FALSE	Master Protein	High	P54289	Voltage-dependent calcium channel subunit alpha-2/delta-1 OS=Homo sapiens OX=9606 GN=CACNA2D1 PE=1 SV=3	CACNA2D1	hsa:781; P54289; Q17R45; Q9UD80; Q9UD81; Q9UD82	0	FALSE	11.015	3	3	3	6	3	1103	124.5	5.27	38	34			25		1	2			2		1	2			2		1	2			3		cell-cell signaling;transport;other biological processes	plasma membrane;other membranes;cytosol;ER/Golgi;other cell component	transporter activity;other molecular function	Pf00092, Pf08399, Pf08473	[GO:0005245]; GO:0005262; GO:0022843; GO:0005261; GO:0015085; GO:0005244; GO:0005216; GO:0008324; GO:0046873; GO:0070588; GO:0022832; GO:0015075; GO:0015267; GO:0098655; GO:0022890; GO:0030001; GO:0006816; GO:0098662; GO:0022836; GO:0022857; GO:0034220; GO:0022803; GO:0006812; GO:0015318; GO:0098660; GO:0005215; GO:0055085; GO:0006811; GO:0003674; GO:0006810; GO:0009987; GO:0051234; GO:0008150; G…	781	ENSG00000153956	WP2118; WP382; WP3888; WP5356
FALSE	Master Protein	High	A0A8I5QKQ5	Protein disulfide-isomerase OS=Homo sapiens OX=9606 GN=PDIA3 PE=1 SV=1	PDIA3	A0A8I5QKQ5	0	FALSE	4.368	4	2	2	3	2	456	51	5.94	0	37			0		2	2			2		1	1			1		1	1			1			ER/Golgi	other molecular function	Pf00085, Pf13848	[GO:0003756]; GO:0016864; GO:0140096; GO:0016860; GO:0003824; GO:0016853; GO:0003674 [GO:0005783]; GO:0043231; GO:0005737; GO:0012505; GO:0043227; GO:0043229; GO:0110165; GO:0005622; GO:0043226; GO:0005575 [GO:0005788]; GO:0070013; GO:0005783; GO:0043233; GO:0043229; GO:0043231; GO:0005737; GO:0012505; GO:0031974; GO:0043226; GO:0005622; GO:0043227; GO:0110165; GO:0005575		ENSG00000167004	WP3995
FALSE	Master Protein	High	Q6UWP8	Suprabasin OS=Homo sapiens OX=9606 GN=SBSN PE=1 SV=2	SBSN	A8K5J0; E9PBV3; hsa:374897; Q6UWP8	0	FALSE	13.037	12	2	2	5	2	590	60.5	7.01	87			24			12			9			2			1			3			2						Pf21009		374897	ENSG00000189001
FALSE	Master Protein	High	P05089	Arginase-1 OS=Homo sapiens OX=9606 GN=ARG1 PE=1 SV=2	ARG1	A6NEA0; hsa:383; P05089; Q5JWT5; Q5JWT6; Q8TE72; Q9BS50	0	FALSE	4.235	7	2	2	4	2	322	34.7	7.21	33		0	37			3		3	3			1		1	1			2		1	1			other metabolic processes;stress response;other biological processes	non-structural extracellular;cytosol;other cytoplasmic organelle;other cell component	other molecular function	Pf00491	[GO:0000050]; GO:0019627; GO:0043604; GO:1901566; GO:0043603; GO:0044281; GO:0071941; GO:1901564; GO:0044271; GO:1901576; GO:0006807; GO:0008152; GO:0071704; GO:0034641; GO:0044249; GO:0009058; GO:0008150; GO:0044237; GO:0009987 [GO:0002250]; GO:0006955; GO:0002376; GO:0050896; GO:0008150 [GO:0004053]; GO:0016813; GO:0016810; GO:0016787; GO:0003824; GO:0003674 [GO:0005576]; GO:0110165; GO:0005575…	383	ENSG00000118520	WP2431; WP3925; WP4754
FALSE	Master Protein	High	E5RHP7	Carbonic anhydrase (Fragment) OS=Homo sapiens OX=9606 GN=CA1 PE=1 SV=1	CA1	E5RHP7	0	FALSE	58.305	39	7	8	32	7	251	27.7	6.6	46	204	151	32	184	168	4	30	5	4	17	5	1	5	1	1	3	1	2	11	5	2	8	4			other molecular function	Pf00194	[GO:0004089]; GO:0016836; GO:0016835; GO:0016829; GO:0003824; GO:0003674 [GO:0008270]; GO:0046914; GO:0046872; GO:0043169; GO:0043167; GO:0036094; GO:0005488; GO:0003674		ENSG00000133742
FALSE	Master Protein	High	H7C435	Collagen type III alpha 1 chain OS=Homo sapiens OX=9606 GN=COL3A1 PE=1 SV=2	COL3A1	H7C435	0	FALSE	10.117	2	2	2	3	2	1433	135.6	6.67		70		21	57			1		1	1			1		1	1			1		1	1					Pf01391			ENSG00000168542	WP2911; WP3932; WP3967; WP5373
FALSE	Master Protein	High	A0A0B4J259	Lysozyme C OS=Homo sapiens OX=9606 GN=LYZ PE=1 SV=1	LYZ	A0A0B4J259	0	FALSE	16.383	26	4	4	20	4	137	15.3	8.69	102	172		92	240		18	9		18	9		3	1		3	1		7	4		5	4				other molecular function	Pf00062	[GO:0003796]; GO:0004553; GO:0061783; GO:0016798; GO:0003824; GO:0016787; GO:0003674		ENSG00000090382	WP4146; WP5390
FALSE	Master Protein	High	P20908	Collagen alpha-1(V) chain OS=Homo sapiens OX=9606 GN=COL5A1 PE=1 SV=3	COL5A1	A0A087WXW9; hsa:1289; P20908; Q15094; Q5SUX4	0	FALSE	22.295	4	4	4	6	4	1838	183.4	5.06	29		0	22	0	0	0		1	0	1	1	1		1	1	1	1	1		1	2	1	1	cell adhesion;cell organization and biogenesis;other metabolic processes;stress response;developmental processes;other biological processes	non-structural extracellular;extracellular matrix;ER/Golgi	signal transduction activity or receptor binding;other molecular function	Pf01391, Pf01410, Pf02210	[GO:0001568]; GO:0048856; GO:0001944; GO:0032502; GO:0048731; GO:0072359; GO:0008150; GO:0007275; GO:0032501 [GO:0003007]; GO:0009887; GO:0007507; GO:0009653; GO:0048513; GO:0072359; GO:0032502; GO:0048856; GO:0048731; GO:0008150; GO:0007275; GO:0032501 [GO:0005178]; GO:0005102; GO:0044877; GO:0050839; GO:0005515; GO:0005488; GO:0003674 [GO:0005588]; GO:0005583; GO:0005581; GO:0098643; GO:0032991…	1289	ENSG00000130635	WP2328; WP2911; WP3932; WP3967
FALSE	Master Protein	High	Q08554	Desmocollin-1 OS=Homo sapiens OX=9606 GN=DSC1 PE=1 SV=2	DSC1	hsa:1823; Q08554; Q9HB01	0	FALSE	24.078	5	4	4	10	4	894	99.9	5.43	41	42		21	43		3	2		3	2		2	2		2	2		2	4		2	2		cell adhesion	plasma membrane;other membranes;other cell component	other molecular function	Pf00028, Pf08758	[GO:0001533]; GO:0005886; GO:0016020; GO:0071944; GO:0110165; GO:0005575 [GO:0005509]; GO:0046872; GO:0043169; GO:0043167; GO:0036094; GO:0005488; GO:0003674 [GO:0005886]; GO:0016020; GO:0071944; GO:0110165; GO:0005575 [GO:0005921]; GO:0005911; GO:0070161; GO:0030054; GO:0110165; GO:0005575 [GO:0007156]; GO:0098742; GO:0098609; GO:0007155; GO:0009987; GO:0008150 [GO:0016020]; GO:0110165; GO:00055…	1823	ENSG00000134765	WP3888
FALSE	Master Protein	High	Q13103	Secreted phosphoprotein 24 OS=Homo sapiens OX=9606 GN=SPP2 PE=1 SV=1	SPP2	A4QMV3; hsa:6694; Q13103; Q3B892; Q546M5	0	FALSE	22.716	27	5	5	14	5	211	24.3	8.32	95		46	130	22	41	16		6	10	5	6	3		1	2	1	1	4		1	7	1	1	developmental processes;other biological processes	non-structural extracellular;ER/Golgi;other cell component	enzyme regulator activity	Pf07448	[GO:0001501]; GO:0048731; GO:0048856; GO:0007275; GO:0032502; GO:0032501; GO:0008150 [GO:0004866]; GO:0030414; GO:0061135; GO:0004857; GO:0061134; GO:0030234; GO:0140678; GO:0098772; GO:0003674 [GO:0005576]; GO:0110165; GO:0005575 [GO:0005788]; GO:0070013; GO:0005783; GO:0043233; GO:0043229; GO:0043231; GO:0005737; GO:0012505; GO:0031974; GO:0043226; GO:0005622; GO:0043227; GO:0110165; GO:0005575…	6694	ENSG00000072080	WP5224
FALSE	Master Protein	High	Q16394	Exostosin-1 OS=Homo sapiens OX=9606 GN=EXT1 PE=1 SV=2	EXT1	B2R7V2; hsa:2131; Q16394; Q9BVI9	0	FALSE	7.683	4	3	3	5	3	746	86.2	9.04	15	29	0	18	31		1	1	2	1	1		1	1	1	1	1		1	1	1	1	1		cell adhesion;cell-cell signaling;cell cycle OR cell proliferation;cell organization and biogenesis;protein metabolism;other metabolic processes;stress response;transport;developmental processes;signal transduction;other biological processes	other membranes;ER/Golgi;other cell component	other molecular function	Pf03016, Pf09258	[GO:0000139]; GO:0098588; GO:0005794; GO:0031090; GO:0043231; GO:0005737; GO:0012505; GO:0016020; GO:0043227; GO:0043229; GO:0110165; GO:0005622; GO:0043226; GO:0005575 [GO:0000271]; GO:0005976; GO:0009059; GO:0016051; GO:0005975; GO:0043170; GO:0044249; GO:1901576; GO:0044238; GO:0071704; GO:0009058; GO:0044237; GO:0008152; GO:0009987; GO:0008150 [GO:0001503]; GO:0032501; GO:0008150 [GO:0001958]…	2131	ENSG00000182197	WP2853; WP2857; WP3183; WP4784; WP5348; WP5395
FALSE	Master Protein	High	P06733	Alpha-enolase OS=Homo sapiens OX=9606 GN=ENO1 PE=1 SV=2	ENO1	B2RD59; hsa:2023; P06733; P22712; Q16704; Q4TUS4; Q53FT9; Q53HR3; Q658M5; Q6GMP2; Q71V37; Q7Z3V6; Q8WU71; Q96GV1; Q9BT62; Q9UCH6; Q9UM55	0	FALSE	26.982	20	7	7	12	7	434	47.1	7.39	25	63	28	38			6	2	10	6			3	1	2	3			3	2	3	4			other metabolic processes;other biological processes	plasma membrane;other membranes;cytosol;cytoskeleton;nucleus;other cell component	nucleic acid binding activity;other molecular function	Pf00113, Pf03952	[GO:0000015]; GO:1902494; GO:0005829; GO:0032991; GO:0110165; GO:0005737; GO:0005575; GO:0005622 [GO:0000122]; GO:0006357; GO:0045892; GO:0006355; GO:1902679; GO:0010468; GO:2001141; GO:0010558; GO:0051253; GO:0010556; GO:0051252; GO:0010605; GO:0031327; GO:0045934; GO:0031326; GO:0060255; GO:0019219; GO:0009892; GO:0009890; GO:0031324; GO:0051172; GO:0009889; GO:0031323; GO:0019222; GO:0051171; …	2023	ENSG00000074800	WP4018; WP4290; WP4629; WP4754; WP534; WP5355
FALSE	Master Protein	High	H7C556	ABI family member 3 binding protein OS=Homo sapiens OX=9606 GN=ABI3BP PE=1 SV=3	ABI3BP	H7C556	0	FALSE	26.069	6	6	6	14	6	1222	134.5	9.72	55	104		67	46		1	3		2	4		2	2		3	3		4	4		3	3					Pf00041, Pf21731			ENSG00000154175
FALSE	Master Protein	High	O60462	Neuropilin-2 OS=Homo sapiens OX=9606 GN=NRP2 PE=1 SV=3	NRP2	A0A024R3W6; A0A024R412; E9PF66; hsa:8828; O14820; O14821; O60462; Q53TQ4; Q53TS3; Q7LBX6; Q7LBX7; Q9H2D4; Q9H2D5; Q9H2E2; Q9H2E3; Q9H2E4; X5D2Q8	0	FALSE	8.558	3	2	2	3	2	931	104.8	5.17	48	41		0			1	2		1			1	1		1			1	1		1			cell adhesion;cell organization and biogenesis;developmental processes;signal transduction;other biological processes	non-structural extracellular;plasma membrane;other membranes;other cell component	kinase activity;other molecular function	Pf00431, Pf00629, Pf00754, Pf11980	[GO:0001525]; GO:0048646; GO:0048514; GO:0032502; GO:0009653; GO:0035239; GO:0001568; GO:0008150; GO:0048856; GO:0035295; GO:0001944; GO:0007275; GO:0048731; GO:0072359; GO:0032501 [GO:0001938]; GO:0001936; GO:0050679; GO:0050678; GO:0008284; GO:0042127; GO:0048522; GO:0050794; GO:0048518; GO:0050789; GO:0065007; GO:0008150 [GO:0002116]; GO:0043235; GO:0032991; GO:0005575 [GO:0003148]; GO:0060411…	8828	ENSG00000118257	WP3888; WP4239
FALSE	Master Protein	High	O95445	Apolipoprotein M OS=Homo sapiens OX=9606 GN=APOM PE=1 SV=2	APOM	B0UX98; hsa:55937; O95445; Q5SRP4; Q9P046; Q9UMP6	0	FALSE	37.581	40	5	5	31	2	188	21.2	6.01	31	201	60	29	183	20	4	11	32	4	11	26	1	2	3	1	2	2	1	13	3	1	10	3	cell organization and biogenesis;protein metabolism;other metabolic processes;transport;other biological processes	non-structural extracellular	transporter activity;other molecular function	Pf11032	[GO:0005319]; GO:0005215; GO:0006869; GO:0003674; GO:0071702; GO:0010876; GO:0006810; GO:0033036; GO:0051234; GO:0051179; GO:0008150 [GO:0005543]; GO:0008289; GO:0005488; GO:0003674 [GO:0005576]; GO:0110165; GO:0005575 [GO:0016209]; GO:0003674; GO:0098869; GO:1990748; GO:0009987; GO:0098754; GO:0097237; GO:0008150; GO:0009636; GO:0070887; GO:0042221; GO:0051716; GO:0050896 [GO:0033344]; GO:003030…	55937	ENSG00000204444; ENSG00000206409; ENSG00000224290; ENSG00000226215; ENSG00000227567; ENSG00000231974; ENSG00000235754
FALSE	Master Protein	High	P06727	Apolipoprotein A-IV OS=Homo sapiens OX=9606 GN=APOA4 PE=1 SV=4	APOA4	A8MSL6; hsa:337; P06727; Q14CW8; Q6Q787	0	FALSE	431.645	68	38	40	1053	38	396	45.3	5.38	3828	5488	1501	2850	4138	1210	29	46	21	29	42	18	19	21	8	17	18	6	197	324	68	153	265	46	cell adhesion;cell organization and biogenesis;protein metabolism;other metabolic processes;stress response;transport;developmental processes;other biological processes	non-structural extracellular;cytosol;ER/Golgi;other cytoplasmic organelle;other cell component	transporter activity;enzyme regulator activity;other molecular function	Pf01442	[GO:0002227]; GO:0002385; GO:0045087; GO:0002251; GO:0006955; GO:0140546; GO:0002376; GO:0050896; GO:0098542; GO:0008150; GO:0006952; GO:0051707; GO:0006950; GO:0043207; GO:0044419; GO:0009605; GO:0009607 [GO:0005319]; GO:0005215; GO:0006869; GO:0003674; GO:0071702; GO:0010876; GO:0006810; GO:0033036; GO:0051234; GO:0051179; GO:0008150 [GO:0005507]; GO:0046914; GO:0046872; GO:0043169; GO:0043167;…	337	ENSG00000110244	WP430; WP5108; WP5109; WP5110; WP5111; WP5112; WP5304; WP5333
FALSE	Master Protein	High	A0A087WT59	Transthyretin OS=Homo sapiens OX=9606 GN=TTR PE=1 SV=2	TTR	A0A087WT59	0	FALSE	146.385	89	10	10	268	10	115	12.6	5.45		1015	1389		1320	1058		43	77		43	65		5	7		4	6		43	98		42	85	signal transduction	non-structural extracellular	signal transduction activity or receptor binding;other molecular function	Pf00576	[GO:0005179]; GO:0048018; GO:0005102; GO:0030546; GO:0007165; GO:0005515; GO:0030545; GO:0140677; GO:0009987; GO:0050794; GO:0007154; GO:0023052; GO:0051716; GO:0005488; GO:0098772; GO:0008150; GO:0050789; GO:0050896; GO:0003674; GO:0065007 [GO:0005576]; GO:0110165; GO:0005575 [GO:0070324]; GO:0042562; GO:0005488; GO:0003674		ENSG00000118271
FALSE	Master Protein	High	Q13835	Plakophilin-1 OS=Homo sapiens OX=9606 GN=PKP1 PE=1 SV=2	PKP1	hsa:5317; O00645; Q13835; Q14CA0; Q15152	0	FALSE	13.755	5	3	3	5	3	747	82.8	9.13	53	58		49	46		3	2		1	2		2	1		1	1		2	1		1	1		cell adhesion;cell organization and biogenesis;signal transduction;other biological processes	plasma membrane;other membranes;cytoskeleton;nucleus;other cell component	bone, tooth or skin structural activity;other molecular function	Pf00514	[GO:0001533]; GO:0005886; GO:0016020; GO:0071944; GO:0110165; GO:0005575 [GO:0005521]; GO:0005515; GO:0005488; GO:0003674 [GO:0005634]; GO:0043231; GO:0043227; GO:0043229; GO:0043226; GO:0005622; GO:0110165; GO:0005575 [GO:0005654]; GO:0110165; GO:0031981; GO:0005575; GO:0070013; GO:0005634; GO:0043233; GO:0043229; GO:0043231; GO:0031974; GO:0043226; GO:0005622; GO:0043227 [GO:0005737]; GO:011016…	5317	ENSG00000081277	WP4239
FALSE	Master Protein	High	P31025	Lipocalin-1 OS=Homo sapiens OX=9606 GN=LCN1 PE=1 SV=1	LCN1	hsa:3933; P31025; Q5T8A1	0	FALSE	21.295	24	5	6	18	5	176	19.2	5.58	23	195	0	40	145		9	17	9	9	17		2	3	1	2	3		2	7	1	3	5		protein metabolism;other biological processes	non-structural extracellular	signal transduction activity or receptor binding;enzyme regulator activity;other molecular function	Pf00061	[GO:0004869]; GO:0004866; GO:0030414; GO:0061135; GO:0004857; GO:0061134; GO:0030234; GO:0140678; GO:0098772; GO:0003674 [GO:0005102]; GO:0005515; GO:0005488; GO:0003674 [GO:0005576]; GO:0110165; GO:0005575 [GO:0005615]; GO:0110165; GO:0005576; GO:0005575 [GO:0006508]; GO:0019538; GO:0043170; GO:0044238; GO:1901564; GO:0071704; GO:0008152; GO:0006807; GO:0008150 [GO:0008270]; GO:0046914; GO:00468…	3933	ENSG00000160349
FALSE	Master Protein	High	A0A140T8Y4	HLA class I histocompatibility antigen, A alpha chain OS=Homo sapiens OX=9606 GN=HLA-A PE=1 SV=1	HLA-A	A0A140T8Y4	0	FALSE	4.613	7	2	2	2	2	371	41.6	6.54					28	0					3	4					1	1					1	1	other biological processes	plasma membrane;other membranes;ER/Golgi;other cytoplasmic organelle;other cell component		Pf00129, Pf06623, Pf07654	[GO:0005886]; GO:0016020; GO:0071944; GO:0110165; GO:0005575 [GO:0006955]; GO:0002376; GO:0050896; GO:0008150 [GO:0009986]; GO:0110165; GO:0005575 [GO:0012507]; GO:0030658; GO:0030662; GO:0030134; GO:0030659; GO:0098588; GO:0030133; GO:0030135; GO:0012506; GO:0031410; GO:0031090; GO:0012505; GO:0031982; GO:0097708; GO:0005737; GO:0016020; GO:0043227; GO:0110165; GO:0043231; GO:0005622; GO:0043226…		ENSG00000206505
FALSE	Master Protein	High	Q13093	Platelet-activating factor acetylhydrolase OS=Homo sapiens OX=9606 GN=PLA2G7 PE=1 SV=1	PLA2G7	A5HTT5; hsa:7941; Q13093; Q15692; Q5VTT1; Q8IVA2	0	FALSE	6.841	5	3	3	4	3	441	50	7.56	23			0	18		2			2	3		1			1	2		1			1	2		cell organization and biogenesis;protein metabolism;other metabolic processes;other biological processes	non-structural extracellular	other molecular function	Pf03403	[GO:0003847]; GO:0052689; GO:0016788; GO:0016787; GO:0003824; GO:0003674 [GO:0005543]; GO:0008289; GO:0005488; GO:0003674 [GO:0005576]; GO:0110165; GO:0005575 [GO:0016486]; GO:0006518; GO:0042445; GO:0140448; GO:0043603; GO:1901564; GO:0008152; GO:0010817; GO:0016485; GO:0006807; GO:0071704; GO:0008150; GO:0065008; GO:0006508; GO:0051604; GO:0065007; GO:0019538; GO:0010467; GO:0043170; GO:0044238…	7941	ENSG00000146070	WP2865; WP4754; WP5149
FALSE	Master Protein	High	P02647	Apolipoprotein A-I OS=Homo sapiens OX=9606 GN=APOA1 PE=1 SV=1	APOA1	A8K866; hsa:335; P02647; Q6LDN9; Q6Q785; Q9UCS8; Q9UCT8	0	FALSE	249.777	79	30	32	1368	29	267	30.8	5.76	4666	5224	6074	3770	4550	5520	28	33	42	28	30	42	8	11	15	9	10	13	200	309	231	173	252	203	cell cycle OR cell proliferation;cell organization and biogenesis;protein metabolism;other metabolic processes;transport;developmental processes;signal transduction;other biological processes	non-structural extracellular;plasma membrane;other membranes;cytosol;ER/Golgi;other cytoplasmic organelle;other cell component	signal transduction activity or receptor binding;transporter activity;enzyme regulator activity;other molecular function	Pf01442	[GO:0001540]; GO:0042277; GO:0033218; GO:0005488; GO:0003674 [GO:0001932]; GO:0031399; GO:0042325; GO:0051246; GO:0019220; GO:0051171; GO:0060255; GO:0080090; GO:0051174; GO:0019222; GO:0031323; GO:0050789; GO:0050794; GO:0065007; GO:0008150 [GO:0001935]; GO:0050673; GO:0008283; GO:0009987; GO:0008150 [GO:0002719]; GO:0001818; GO:0002701; GO:0002718; GO:0001817; GO:0010629; GO:0051241; GO:0002698…	335	ENSG00000118137	WP15; WP1533; WP176; WP2806; WP2878; WP2882; WP3942; WP430; WP5108; WP5109; WP5110; WP5111; WP5112; WP5304; WP5333
FALSE	Master Protein	High	P60709	Actin, cytoplasmic 1 OS=Homo sapiens OX=9606 GN=ACTB PE=1 SV=1	ACTB	hsa:60; P02570; P60709; P70514; P99021; Q11211; Q64316; Q75MN2; Q96B34; Q96HG5	0	FALSE	109.407	46	13	18	79	4	375	41.7	5.48	439	111	163	278	127	189	18	13	18	18	10	10	7	4	3	6	3	2	24	14	11	11	14	5	cell organization and biogenesis;developmental processes;other biological processes	plasma membrane;other membranes;cytosol;cytoskeleton;nucleus;other cell component	cytoskeletal activity;other molecular function	Pf00022	[GO:0000079]; GO:0071900; GO:1904029; GO:0045859; GO:0051726; GO:0001932; GO:0043549; GO:0050794; GO:0031399; GO:0042325; GO:0051338; GO:0050789; GO:0051246; GO:0019220; GO:0050790; GO:0065007; GO:0051171; GO:0060255; GO:0080090; GO:0051174; GO:0065009; GO:0008150; GO:0019222; GO:0031323 [GO:0000776]; GO:0043232; GO:0099080; GO:0000779; GO:0043228; GO:0043229; GO:0110165; GO:0000775; GO:0000793; …	60	ENSG00000075624	WP2118; WP2272; WP2636; WP289; WP306; WP314; WP4217; WP4298; WP4321; WP4534; WP4879; WP5087; WP51; WP5115
FALSE	Master Protein	High	Q08830	Fibrinogen-like protein 1 OS=Homo sapiens OX=9606 GN=FGL1 PE=1 SV=3	FGL1	A6NKU4; hsa:2267; Q08830; Q4PJH9; Q53YF1; Q8NG32; Q96KW6; Q96QM6	0	FALSE	20.885	20	6	6	18	6	312	36.4	5.87	85	55	28	14	52	17	6	7	4	6	11	4	2	2	1	2	3	1	2	4	2	2	7	1	cell adhesion;cell cycle OR cell proliferation;stress response;developmental processes;other biological processes	non-structural extracellular;extracellular matrix	signal transduction activity or receptor binding	Pf00147	[GO:0002250]; GO:0006955; GO:0002376; GO:0050896; GO:0008150 [GO:0005102]; GO:0005515; GO:0005488; GO:0003674 [GO:0005576]; GO:0110165; GO:0005575 [GO:0005577]; GO:0032991; GO:0005615; GO:0005575; GO:0110165; GO:0005576 [GO:0005615]; GO:0110165; GO:0005576; GO:0005575 [GO:0007160]; GO:0031589; GO:0007155; GO:0009987; GO:0008150 [GO:0050776]; GO:0002682; GO:0048583; GO:0050789; GO:0065007; GO:0008…	2267	ENSG00000104760
FALSE	Master Protein	High	P08123	Collagen alpha-2(I) chain OS=Homo sapiens OX=9606 GN=COL1A2 PE=1 SV=7	COL1A2	hsa:1278; P02464; P08123; Q13897; Q13997; Q13998; Q14038; Q14057; Q15177; Q15947; Q16480; Q16511; Q7Z5S6; Q9UEB6; Q9UEF9; Q9UM83; Q9UMI1; Q9UML5; Q9UMM6; Q9UPH0	0	FALSE	43.12	6	7	8	17	7	1366	129.2	8.95	69	76	42	49	56	25	4	2	1	1	1	1	4	3	1	1	2	1	5	5	2	2	2	1	cell organization and biogenesis;other metabolic processes;developmental processes;signal transduction;other biological processes	non-structural extracellular;extracellular matrix;ER/Golgi	extracellular structural activity;other molecular function	Pf01391, Pf01410	[GO:0001501]; GO:0048731; GO:0048856; GO:0007275; GO:0032502; GO:0032501; GO:0008150 [GO:0001568]; GO:0048856; GO:0001944; GO:0032502; GO:0048731; GO:0072359; GO:0008150; GO:0007275; GO:0032501 [GO:0002020]; GO:0019899; GO:0005515; GO:0005488; GO:0003674 [GO:0005201]; GO:0005198; GO:0003674 [GO:0005584]; GO:0005583; GO:0005581; GO:0098643; GO:0032991; GO:0098644; GO:0099512; GO:0005575; GO:009908…	1278	ENSG00000164692	WP2911; WP306; WP366; WP3932; WP4172; WP453; WP4754; WP4786; WP5036; WP5097; WP5144
FALSE	Master Protein	High	P04040	Catalase OS=Homo sapiens OX=9606 GN=CAT PE=1 SV=3	CAT	A8K6C0; B2RCZ9; D3DR07; hsa:847; P04040; Q2M1U4; Q4VXX5; Q9BWT9; Q9UC85	0	FALSE	48.78	28	10	10	22	10	527	59.7	7.39	130	115	115	114	58	39	7	6	15	7	3	6	3	3	4	3	2	2	4	5	4	5	2	2	protein metabolism;other metabolic processes;stress response;developmental processes;other biological processes	non-structural extracellular;other membranes;cytosol;mitochondrion;other cytoplasmic organelle;other cell component	other molecular function	Pf00199, Pf06628	[GO:0000302]; GO:0006979; GO:1901700; GO:0006950; GO:0042221; GO:0050896; GO:0008150 [GO:0001657]; GO:0072164; GO:0035295; GO:0072163; GO:0048856; GO:0007275; GO:0072073; GO:0001823; GO:0032502; GO:0032501; GO:0060429; GO:0001822; GO:0008150; GO:0009888; GO:0048513; GO:0072001; GO:0048731 [GO:0001666]; GO:0006950; GO:0036293; GO:0050896; GO:0070482; GO:0008150; GO:0009628 [GO:0004046]; GO:0016811…	847	ENSG00000121691	WP15; WP176; WP2447; WP408; WP465; WP4673; WP5233; WP710
FALSE	Master Protein	High	E7EW14	Phospholipase A1 (Fragment) OS=Homo sapiens OX=9606 GN=LPL PE=1 SV=1	LPL	E7EW14	0	FALSE	7.624	18	2	2	3	2	115	12.9	6.14	15			32			11			18			1			2			1			2			other metabolic processes	non-structural extracellular	other molecular function	Pf00151	[GO:0004465]; GO:0004806; GO:0016298; GO:0052689; GO:0016788; GO:0016787; GO:0003824; GO:0003674 [GO:0005576]; GO:0110165; GO:0005575 [GO:0006629]; GO:0044238; GO:0071704; GO:0008152; GO:0008150		ENSG00000175445	WP1982; WP2059; WP3601; WP3942; WP4522; WP5102; WP5108; WP5109; WP5110; WP5111; WP5112; WP5124; WP5304
FALSE	Master Protein	High	P01040	Cystatin-A OS=Homo sapiens OX=9606 GN=CSTA PE=1 SV=1	CSTA	hsa:1475; P01040; Q6IB90	0	FALSE	23.706	66	5	5	11	5	98	11	5.5	17	67	17	22	48	0	7	27	40	7	27	21	1	2	2	1	2	1	1	4	2	1	2	1	cell adhesion;protein metabolism;other metabolic processes;other biological processes	non-structural extracellular;plasma membrane;cytosol;nucleus;other cell component	enzyme regulator activity;other molecular function	Pf00031	[GO:0001533]; GO:0005886; GO:0016020; GO:0071944; GO:0110165; GO:0005575 [GO:0002020]; GO:0019899; GO:0005515; GO:0005488; GO:0003674 [GO:0004869]; GO:0004866; GO:0030414; GO:0061135; GO:0004857; GO:0061134; GO:0030234; GO:0140678; GO:0098772; GO:0003674 [GO:0005615]; GO:0110165; GO:0005576; GO:0005575 [GO:0005654]; GO:0110165; GO:0031981; GO:0005575; GO:0070013; GO:0005634; GO:0043233; GO:004322…	1475	ENSG00000121552	WP5346
FALSE	Master Protein	High	P04075	Fructose-bisphosphate aldolase A OS=Homo sapiens OX=9606 GN=ALDOA PE=1 SV=2	ALDOA	B4DXI7; hsa:226; P04075; Q6FH76; Q6FI10; Q96B15; Q9BWD9; Q9UCN2	0	FALSE	46.759	33	11	11	17	11	364	39.4	8.09	151	92	43	107	104		12	10	12	8	4		6	3	2	4	1		6	3	2	4	2		cell organization and biogenesis;other metabolic processes;other biological processes	non-structural extracellular;cytosol;cytoskeleton;other cell component	cytoskeletal activity;other molecular function	Pf00274	[GO:0003779]; GO:0008092; GO:0005515; GO:0005488; GO:0003674 [GO:0004332]; GO:0016832; GO:0016830; GO:0016829; GO:0003824; GO:0003674 [GO:0005576]; GO:0110165; GO:0005575 [GO:0005829]; GO:0110165; GO:0005737; GO:0005575; GO:0005622 [GO:0006000]; GO:0019318; GO:0005996; GO:0005975; GO:0044281; GO:0044238; GO:0071704; GO:0008152; GO:0008150 [GO:0006096]; GO:0006090; GO:0006091; GO:0016052; GO:00193…	226	ENSG00000149925	WP3888; WP4018; WP4629; WP4949; WP534; WP5355; WP706
FALSE	Master Protein	High	P47929	Galectin-7 OS=Homo sapiens OX=9606 GN=LGALS7 PE=1 SV=2	LGALS7; LGALS7B	hsa:3963; hsa:653499; P47929; Q6IB87	0	FALSE	7.869	14	2	2	3	2	136	15.1	7.62	0	56			23		6	8			8		1	1			1		1	1			1		cell adhesion;other biological processes	non-structural extracellular;nucleus;other cell component	other molecular function	Pf00337	[GO:0005615]; GO:0110165; GO:0005576; GO:0005575 [GO:0005634]; GO:0043231; GO:0043227; GO:0043229; GO:0043226; GO:0005622; GO:0110165; GO:0005575 [GO:0005737]; GO:0110165; GO:0005622; GO:0005575 [GO:0006915]; GO:0012501; GO:0008219; GO:0009987; GO:0008150 [GO:0007157]; GO:0098742; GO:0098609; GO:0007155; GO:0009987; GO:0008150 [GO:0030246]; GO:0005488; GO:0003674	3963; 653499	ENSG00000178934; ENSG00000205076; ENSG00000282902; ENSG00000283082
FALSE	Master Protein	High	M0R1V7	Ubiquitin A-52 residue ribosomal protein fusion product 1 (Fragment) OS=Homo sapiens OX=9606 GN=UBA52 PE=1 SV=1	UBA52	M0R1V7	0	FALSE	9.295	40	2	2	5	2	63	7.1	5.36	48		17	60		27	14		25	14		25	1		1	1		1	1		1	2		1				Pf00240			ENSG00000221983
FALSE	Master Protein	High	P01009	Alpha-1-antitrypsin OS=Homo sapiens OX=9606 GN=SERPINA1 PE=1 SV=3	SERPINA1	A6PX14; B2RDQ8; P01009; Q0PVP5; Q13672; Q53XB8; Q5U0M1; Q7M4R2; Q86U18; Q86U19; Q96BF9; Q96ES1; Q9P1P0; Q9UCE6; Q9UCM3	0	FALSE	211.263	59	22	24	318	22	418	46.7	5.59	417	2008	644	455	2557	296	10	27	23	15	27	23	6	10	6	8	10	6	33	89	31	32	102	31	stress response	non-structural extracellular;other membranes;ER/Golgi;other cell component	enzyme regulator activity;other molecular function	Pf00079	[GO:0002020]; GO:0019899; GO:0005515; GO:0005488; GO:0003674 [GO:0004867]; GO:0004866; GO:0030414; GO:0061135; GO:0004857; GO:0061134; GO:0030234; GO:0140678; GO:0098772; GO:0003674 [GO:0005576]; GO:0110165; GO:0005575 [GO:0005615]; GO:0110165; GO:0005576; GO:0005575 [GO:0005783]; GO:0043231; GO:0005737; GO:0012505; GO:0043227; GO:0043229; GO:0110165; GO:0005622; GO:0043226; GO:0005575 [GO:000578…	5265	ENSG00000197249	WP2882; WP2884; WP3624; WP3632; WP3896; WP558
FALSE	Master Protein	High	P00918	Carbonic anhydrase 2 OS=Homo sapiens OX=9606 GN=CA2 PE=1 SV=2	CA2	B2R7G8; hsa:760; P00918; Q6FI12; Q96ET9	0	FALSE	13.96	18	4	4	7	4	260	29.2	7.4	0	53	32		51	0	5	7	6		7	6	1	2	1		2	1	1	2	1		2	1	other metabolic processes;transport;signal transduction;other biological processes	plasma membrane;other membranes;cytosol;other cell component	other molecular function	Pf00194	[GO:0002009]; GO:0048729; GO:0060429; GO:0009653; GO:0009888; GO:0032502; GO:0048856; GO:0008150 [GO:0004064]; GO:0052689; GO:0016788; GO:0016787; GO:0003824; GO:0003674 [GO:0004089]; GO:0016836; GO:0016835; GO:0016829; GO:0003824; GO:0003674 [GO:0005737]; GO:0110165; GO:0005622; GO:0005575 [GO:0005829]; GO:0110165; GO:0005737; GO:0005575; GO:0005622 [GO:0005886]; GO:0016020; GO:0071944; GO:01101…	760	ENSG00000104267	WP4917
FALSE	Master Protein	High	P22792	Carboxypeptidase N subunit 2 OS=Homo sapiens OX=9606 GN=CPN2 PE=1 SV=3	CPN2	B2RPE7; hsa:1370; P22792; Q86SU4; Q8N5V4	0	FALSE	52.894	17	9	9	114	9	545	60.5	5.99	105	489	296	100	529	280	3	8	6	2	8	6	2	5	2	1	5	2	6	40	14	3	38	13	other biological processes	non-structural extracellular;extracellular matrix	enzyme regulator activity	Pf13855	[GO:0005576]; GO:0110165; GO:0005575 [GO:0005615]; GO:0110165; GO:0005576; GO:0005575 [GO:0030234]; GO:0098772; GO:0003674 [GO:0031012]; GO:0030312; GO:0110165; GO:0071944; GO:0005575 [GO:0050821]; GO:0031647; GO:0065008; GO:0065007; GO:0008150	1370	ENSG00000178772
FALSE	Master Protein	High	P36955	Pigment epithelium-derived factor OS=Homo sapiens OX=9606 GN=SERPINF1 PE=1 SV=4	SERPINF1	F1T092; hsa:5176; P36955; Q13236; Q2TU83; Q96CT1; Q96R01; Q9BWA4	0	FALSE	136.134	38	14	15	175	14	418	46.3	6.38	159	804	1052	185	780	1145	6	10	24	4	10	24	3	4	7	2	4	7	9	34	48	6	27	51	cell cycle OR cell proliferation;developmental processes;other biological processes	non-structural extracellular;extracellular matrix;other cell component	enzyme regulator activity	Pf00079	[GO:0001822]; GO:0048513; GO:0072001; GO:0048856; GO:0048731; GO:0032502; GO:0007275; GO:0008150; GO:0032501 [GO:0004867]; GO:0004866; GO:0030414; GO:0061135; GO:0004857; GO:0061134; GO:0030234; GO:0140678; GO:0098772; GO:0003674 [GO:0005576]; GO:0110165; GO:0005575 [GO:0005604]; GO:0062023; GO:0031012; GO:0030312; GO:0110165; GO:0071944; GO:0005575 [GO:0007614]; GO:0007613; GO:0007611; GO:000761…	5176	ENSG00000132386	WP4258; WP428; WP4336; WP4786; WP4941; WP5087; WP5205
FALSE	Master Protein	High	P08519	Apolipoprotein(a) OS=Homo sapiens OX=9606 GN=LPA PE=1 SV=2	LPA	hsa:4018; P08519; Q5VTD7; Q9UD88	0	FALSE	13.365	6	4	4	5	4	2040	226.4	6.07	75	0		31			5	1		4			3	1		1			3	1		1			protein metabolism;other metabolic processes;transport;other biological processes	non-structural extracellular	signal transduction activity or receptor binding;enzyme regulator activity;other molecular function	Pf00051, Pf00089	[GO:0001968]; GO:0005515; GO:0005488; GO:0003674 [GO:0004175]; GO:0008233; GO:0016787; GO:0140096; GO:0003824; GO:0003674 [GO:0004252]; GO:0004175; GO:0008236; GO:0008233; GO:0017171; GO:0016787; GO:0140096; GO:0003824; GO:0003674 [GO:0004866]; GO:0030414; GO:0061135; GO:0004857; GO:0061134; GO:0030234; GO:0140678; GO:0098772; GO:0003674 [GO:0005102]; GO:0005515; GO:0005488; GO:0003674 [GO:000557…	4018	ENSG00000198670	WP5304; WP5323
FALSE	Master Protein	High	A0A0B4J1U7	Immunoglobulin heavy variable 6-1 OS=Homo sapiens OX=9606 GN=IGHV6-1 PE=3 SV=1	IGHV6-1	A0A0B4J1U7	0	FALSE	6.342	16	2	2	4	2	121	13.5	9.2	37	0		32			7	8		7			1	1		1			1	1		2			other biological processes	non-structural extracellular;plasma membrane;other membranes;other cell component	other molecular function	Pf07686	[GO:0003823]; GO:0005488; GO:0003674 [GO:0005576]; GO:0110165; GO:0005575 [GO:0005886]; GO:0016020; GO:0071944; GO:0110165; GO:0005575 [GO:0016064]; GO:0019724; GO:0002449; GO:0002460; GO:0002443; GO:0002250; GO:0002252; GO:0006955; GO:0002376; GO:0050896; GO:0008150 [GO:0019814]; GO:0032991; GO:0005575		ENSG00000211933; ENSG00000282745
FALSE	Master Protein	High	Q15113	Procollagen C-endopeptidase enhancer 1 OS=Homo sapiens OX=9606 GN=PCOLCE PE=1 SV=2	PCOLCE	B2R9E1; hsa:5118; O14550; Q15113	0	FALSE	30.343	18	5	5	13	5	449	47.9	7.43	71	47	20	59	0	22	3	11	4	3	7	4	1	3	1	1	2	1	1	5	2	1	2	2	protein metabolism;other metabolic processes		enzyme regulator activity;other molecular function	Pf00431, Pf01759	[GO:0005518]; GO:0044877; GO:0005488; GO:0003674 [GO:0006508]; GO:0019538; GO:0043170; GO:0044238; GO:1901564; GO:0071704; GO:0008152; GO:0006807; GO:0008150 [GO:0008201]; GO:0005539; GO:1901681; GO:0097367; GO:0005488; GO:0003674 [GO:0016504]; GO:0008047; GO:0061134; GO:0030234; GO:0140677; GO:0098772; GO:0003674 [GO:0032964]; GO:0009058; GO:0032963; GO:0008152; GO:0008150	5118	ENSG00000106333
FALSE	Master Protein	High	E6Y365	MET proto-oncogene, receptor tyrosine kinase OS=Homo sapiens OX=9606 GN=MET PE=1 SV=1	MET	E6Y365; H7C174	0	FALSE	13.029	3	3	3	3	3	934	104.2	7.46		38						3						3						3					signal transduction	other membranes	other molecular function	Pf01403, Pf01437, Pf01833	[GO:0016020]; GO:0110165; GO:0005575 [GO:0017154]; GO:0004888; GO:0071526; GO:0038023; GO:0007166; GO:0060089; GO:0007165; GO:0003674; GO:0009987; GO:0050794; GO:0007154; GO:0023052; GO:0051716; GO:0008150; GO:0050789; GO:0050896; GO:0065007	4233	ENSG00000105976	WP2261; WP2870; WP306; WP313; WP366; WP3932; WP4172; WP4205; WP4223; WP4540; WP4541; WP4806; WP5087; WP5362
[truncated: 75 more rows]
[truncated: 19 more columns]

## Sheet: Downregulated proteins in HV
Checked	Master	Protein FDR Confidence: Combined	Accession	Description	Gene Symbol	Gene ID	Exp. q-value: Combined	Contaminant	Sum PEP Score	Coverage [%]	# Peptides	# Isoforms	# PSMs	# Unique Peptides	# AAs	MW [kDa]	calc. pI	Score Mascot: A4 Mascot	Score Mascot: A7 Mascot	Score Mascot: A9 Mascot	Score Mascot: B4 Mascot	Score Mascot: B7 Mascot	Score Mascot: B9 Mascot	Coverage [%] (by Search Engine): A4 Mascot	Coverage [%] (by Search Engine): A7 Mascot	Coverage [%] (by Search Engine): A9 Mascot	Coverage [%] (by Search Engine): B4 Mascot	Coverage [%] (by Search Engine): B7 Mascot	Coverage [%] (by Search Engine): B9 Mascot	# Peptides (by Search Engine): A4 Mascot	# Peptides (by Search Engine): A7 Mascot	# Peptides (by Search Engine): A9 Mascot	# Peptides (by Search Engine): B4 Mascot	# Peptides (by Search Engine): B7 Mascot	# Peptides (by Search Engine): B9 Mascot	# PSMs (by Search Engine): A4 Mascot	# PSMs (by Search Engine): A7 Mascot	# PSMs (by Search Engine): A9 Mascot	# PSMs (by Search Engine): B4 Mascot	# PSMs (by Search Engine): B7 Mascot	# PSMs (by Search Engine): B9 Mascot	Biological Process	Cellular Component	Molecular Function	Pfam IDs	GO Accessions	Entrez Gene ID	Ensembl Gene ID	WikiPathway Accessions
[truncated: 227 more rows]
[truncated: 19 more columns]
